# Supplementary material for: Prefiltering based on experimental paradigm for analysis of fMRI complex brain networks
Source: PLoS One. 2020 Oct 14;15(10):e0238994. doi: 10.1371/journal.pone.0238994 (PMC7556450; doi:10.1371/journal.pone.0238994)
Supplement: S1 Data — (CSV) [file pone.0238994.s005.csv]

Number of nodes versus degree for the different thresholds. Ffiltered data
degree	0.5	0.55	0.6	0.65	0.7	0.75	0.8	0.85
1	0	0	3	3	15	15	37	58
2	0	1	2	2	15	21	29	27
3	0	1	0	5	7	19	24	16
4	0	0	2	6	8	16	9	8
5	0	1	3	4	7	6	6	3
6	0	1	2	1	6	6	5	6
7	0	0	6	9	7	15	11	2
8	0	0	2	5	5	8	1	3
9	1	1	0	6	3	5	4	4
10	0	0	0	1	6	4	5	0
11	0	0	1	3	3	3	3	4
12	0	0	1	4	5	4	6	1
13	0	1	3	2	1	4	6	10
14	0	1	1	3	8	5	2	1
15	0	1	0	4	7	5	10	1
16	0	2	2	2	6	6	7	2
17	0	1	1	2	4	2	1	0
18	0	0	1	2	5	2	2	1
19	0	0	2	4	4	3	2	2
20	0	4	2	0	4	5	3	5
21	1	0	1	3	3	4	0	0
22	0	1	1	2	1	1	3	1
23	1	1	1	3	5	4	1	1
24	1	0	3	4	3	0	1	3
25	0	0	3	1	3	7	1	4
26	0	0	2	3	2	4	0	3
27	0	1	2	3	4	1	0	0
28	1	0	2	4	3	3	1	5
29	0	1	4	2	2	2	2	0
30	0	0	3	3	8	4	3	1
31	0	2	0	5	2	0	1	2
32	0	2	2	4	2	1	0	0
33	0	0	1	1	4	4	0	0
34	1	1	0	2	2	0	0	2
35	2	0	2	4	4	4	0	3
36	0	1	0	4	6	1	3	3
37	1	0	1	2	2	5	1	1
38	1	2	2	3	0	1	2	2
39	0	1	1	0	3	3	4	2
40	1	0	2	5	2	1	0	1
41	0	0	3	2	0	1	0	3
42	1	1	2	4	2	1	1	2
43	0	2	2	7	5	0	1	0
44	0	1	1	4	4	1	3	0
45	0	1	2	5	2	1	3	0
46	1	1	5	0	2	1	1	2
47	1	2	2	2	2	1	1	1
48	0	1	3	2	2	2	4	2
49	0	2	3	3	3	0	5	1
50	0	2	3	0	2	1	0	0
51	1	0	4	5	0	0	3	0
52	0	2	2	0	3	2	3	0
53	0	0	2	1	2	3	1	0
54	1	3	3	3	1	0	0	0
55	1	2	0	3	1	1	4	0
56	0	2	4	1	0	0	3	0
57	0	1	2	2	1	0	1	0
58	0	1	3	4	1	0	1	0
59	0	1	5	1	2	2	1	0
60	2	2	2	3	0	3	0	0
61	1	1	3	1	3	1	1	0
62	0	1	1	2	1	4	2	0
63	0	1	2	3	1	3	0	0
64	0	0	4	2	1	4	0	0
65	0	2	3	3	2	0	2	0
66	0	0	3	1	1	2	1	0
67	0	0	1	6	0	4	1	0
68	0	1	0	1	0	2	1	0
69	0	4	1	4	4	0	0	0
70	0	1	1	4	2	3	1	0
71	1	1	3	1	1	1	0	0
72	0	2	3	0	2	3	0	0
73	0	3	2	3	2	3	0	0
74	0	0	5	3	3	0	0	0
75	2	2	5	2	1	1	0	0
76	0	1	1	3	1	1	0	0
77	5	2	3	1	2	3	0	0
78	0	3	2	1	0	0	0	0
79	1	1	1	1	1	0	0	0
80	2	2	2	0	0	5	0	0
81	1	3	1	4	0	0	0	0
82	0	4	1	2	1	0	0	0
83	1	4	1	2	1	4	0	0
84	5	4	5	0	3	2	0	0
85	1	2	2	0	1	1	0	0
86	3	4	0	5	3	1	0	0
87	1	2	2	1	2	0	0	0
88	0	2	1	0	0	0	0	0
89	4	0	2	0	0	0	0	0
90	1	2	3	3	5	0	0	0
91	2	3	2	0	0	1	0	0
92	3	4	3	2	1	0	0	0
93	1	4	1	0	4	0	0	0
94	0	3	2	2	2	0	0	0
95	2	0	2	0	0	0	0	0
96	2	4	2	1	2	0	0	0
97	1	1	3	2	1	0	0	0
98	1	3	1	2	2	0	0	0
99	1	2	2	1	2	0	0	0
100	2	0	0	2	2	0	0	0
101	0	2	0	1	1	0	0	0
102	2	2	1	1	3	0	0	0
103	2	1	3	1	1	0	0	0
104	0	2	2	0	1	0	0	0
105	1	1	3	1	1	0	0	0
106	2	1	1	1	3	0	0	0
107	0	1	3	2	1	0	0	0
108	2	1	3	4	2	0	0	0
109	2	3	3	0	3	0	0	0
110	1	1	3	3	1	0	0	0
111	1	4	4	1	0	0	0	0
112	3	2	2	0	0	0	0	0
113	1	4	1	1	1	0	0	0
114	2	2	2	1	0	0	0	0
115	1	1	2	2	0	0	0	0
116	3	2	2	0	0	0	0	0
117	3	1	1	2	0	0	0	0
118	3	0	1	2	1	0	0	0
119	0	1	1	1	0	0	0	0
120	2	1	1	2	0	0	0	0
121	3	2	0	0	0	0	0	0
122	1	2	2	1	0	0	0	0
123	2	5	3	0	0	0	0	0
124	3	3	3	0	0	0	0	0
125	4	2	0	2	0	0	0	0
126	4	2	0	3	0	0	0	0
127	3	2	1	3	0	0	0	0
128	4	2	0	0	0	0	0	0
129	1	2	1	2	0	0	0	0
130	0	2	2	0	0	0	0	0
131	2	3	2	1	0	0	0	0
132	3	5	3	0	0	0	0	0
133	1	1	1	2	0	0	0	0
134	1	2	2	1	0	0	0	0
135	3	2	1	1	0	0	0	0
136	2	0	1	2	0	0	0	0
137	1	1	1	1	0	0	0	0
138	3	1	0	1	0	0	0	0
139	1	0	0	1	0	0	0	0
140	2	0	1	2	0	0	0	0
141	2	2	2	1	0	0	0	0
142	2	0	2	2	0	0	0	0
143	3	2	1	0	0	0	0	0
144	2	2	0	0	0	0	0	0
145	1	1	1	3	0	0	0	0
146	2	1	3	1	0	0	0	0
147	1	1	0	0	0	0	0	0
148	2	5	0	1	0	0	0	0
149	0	1	1	2	0	0	0	0
150	1	4	1	0	0	0	0	0
151	1	3	1	0	0	0	0	0
152	0	0	1	0	0	0	0	0
153	1	2	2	0	0	0	0	0
154	1	1	0	0	0	0	0	0
155	1	2	2	0	0	0	0	0
156	5	1	0	0	0	0	0	0
157	3	2	1	1	0	0	0	0
158	3	0	2	1	0	0	0	0
159	3	2	1	0	0	0	0	0
160	1	3	0	0	0	0	0	0
161	2	1	0	0	0	0	0	0
162	2	2	2	0	0	0	0	0
163	4	0	1	0	0	0	0	0
164	2	3	1	0	0	0	0	0
165	0	2	1	0	0	0	0	0
166	3	1	1	0	0	0	0	0
167	2	1	1	0	0	0	0	0
168	4	2	2	0	0	0	0	0
169	2	1	2	0	0	0	0	0
170	0	1	0	0	0	0	0	0
171	0	0	1	0	0	0	0	0
172	2	0	1	0	0	0	0	0
173	1	3	1	0	0	0	0	0
174	2	3	1	0	0	0	0	0
175	4	0	1	0	0	0	0	0
176	3	2	2	0	0	0	0	0
177	1	1	1	0	0	0	0	0
178	0	0	0	0	0	0	0	0
179	0	1	1	0	0	0	0	0
180	1	1	0	0	0	0	0	0
181	0	3	0	0	0	0	0	0
182	2	0	2	0	0	0	0	0
183	2	1	0	0	0	0	0	0
184	3	0	2	0	0	0	0	0
185	2	3	1	0	0	0	0	0
186	1	1	0	0	0	0	0	0
187	3	1	0	0	0	0	0	0
188	3	1	1	0	0	0	0	0
189	0	2	1	0	0	0	0	0
190	1	0	0	0	0	0	0	0
191	3	3	1	0	0	0	0	0
192	1	1	2	0	0	0	0	0
193	1	1	0	0	0	0	0	0
194	1	0	0	0	0	0	0	0
195	2	1	0	0	0	0	0	0
196	1	0	1	0	0	0	0	0
197	1	1	0	0	0	0	0	0
198	0	1	0	0	0	0	0	0
199	5	1	0	0	0	0	0	0
200	1	0	0	0	0	0	0	0
201	0	0	0	0	0	0	0	0
202	0	0	0	0	0	0	0	0
203	2	3	0	0	0	0	0	0
204	3	2	0	0	0	0	0	0
205	3	0	0	0	0	0	0	0
206	0	1	0	0	0	0	0	0
207	4	1	0	0	0	0	0	0
208	1	0	1	0	0	0	0	0
209	0	2	0	0	0	0	0	0
210	0	0	0	0	0	0	0	0
211	1	1	0	0	0	0	0	0
212	1	0	0	0	0	0	0	0
213	1	1	0	0	0	0	0	0
214	2	0	1	0	0	0	0	0
215	2	0	0	0	0	0	0	0
216	1	0	0	0	0	0	0	0
217	2	1	0	0	0	0	0	0
218	3	0	0	0	0	0	0	0
219	2	2	0	0	0	0	0	0
220	2	1	0	0	0	0	0	0
221	1	1	0	0	0	0	0	0
222	1	2	0	0	0	0	0	0
223	1	3	0	0	0	0	0	0
224	0	1	0	0	0	0	0	0
225	0	1	0	0	0	0	0	0
226	1	0	0	0	0	0	0	0
227	0	0	0	0	0	0	0	0
228	3	2	0	0	0	0	0	0
229	2	1	0	0	0	0	0	0
230	1	0	0	0	0	0	0	0
231	0	1	0	0	0	0	0	0
232	0	0	0	0	0	0	0	0
233	0	0	0	0	0	0	0	0
234	2	0	0	0	0	0	0	0
235	0	0	0	0	0	0	0	0
236	0	1	0	0	0	0	0	0
237	1	0	0	0	0	0	0	0
238	0	0	0	0	0	0	0	0
239	1	1	0	0	0	0	0	0
240	1	0	0	0	0	0	0	0
241	3	0	0	0	0	0	0	0
242	0	1	0	0	0	0	0	0
243	1	0	0	0	0	0	0	0
244	1	0	0	0	0	0	0	0
245	0	0	0	0	0	0	0	0
246	1	0	0	0	0	0	0	0
247	1	1	0	0	0	0	0	0
248	0	0	0	0	0	0	0	0
249	0	0	0	0	0	0	0	0
250	0	1	0	0	0	0	0	0
251	2	0	0	0	0	0	0	0
252	2	0	0	0	0	0	0	0
253	0	0	0	0	0	0	0	0
254	0	0	0	0	0	0	0	0
255	1	1	0	0	0	0	0	0
256	0	0	0	0	0	0	0	0
257	0	0	0	0	0	0	0	0
258	5	0	0	0	0	0	0	0
259	2	0	0	0	0	0	0	0
260	2	0	0	0	0	0	0	0
261	0	0	0	0	0	0	0	0
262	0	0	0	0	0	0	0	0
263	0	0	0	0	0	0	0	0
264	1	0	0	0	0	0	0	0
265	0	0	0	0	0	0	0	0
266	3	0	0	0	0	0	0	0
267	0	0	0	0	0	0	0	0
268	0	0	0	0	0	0	0	0
269	0	0	0	0	0	0	0	0
270	2	0	0	0	0	0	0	0
271	0	0	0	0	0	0	0	0
272	0	0	0	0	0	0	0	0
273	1	0	0	0	0	0	0	0
274	0	0	0	0	0	0	0	0
275	0	0	0	0	0	0	0	0
276	0	0	0	0	0	0	0	0
277	1	0	0	0	0	0	0	0
278	0	0	0	0	0	0	0	0
279	0	0	0	0	0	0	0	0
280	2	0	0	0	0	0	0	0
281	0	0	0	0	0	0	0	0
282	0	0	0	0	0	0	0	0
283	0	0	0	0	0	0	0	0
284	0	0	0	0	0	0	0	0
285	2	0	0	0	0	0	0	0
286	0	0	0	0	0	0	0	0
287	0	0	0	0	0	0	0	0
288	0	0	0	0	0	0	0	0
289	0	0	0	0	0	0	0	0
290	1	0	0	0	0	0	0	0
