# Supplementary material for: Prefiltering based on experimental paradigm for analysis of fMRI complex brain networks
Source: PLoS One. 2020 Oct 14;15(10):e0238994. doi: 10.1371/journal.pone.0238994 (PMC7556450; doi:10.1371/journal.pone.0238994)
Supplement: S2 Data — (CSV) [file pone.0238994.s006.csv]

UNFILTERED
Subject	Threshold	C	L	E	S	gamma	r
1	0.5	0.107593	2.806566	0.39671	7.2221	-0.721159	-0.796827
1	0.55	0.103444	3.148208	0.35958	6.74696	-0.792209	-0.820599
1	0.6	0.096377	3.518171	0.329195	6.25374	-0.855588	-0.843355
1	0.65	0.087183	3.962491	0.304732	5.75292	-0.897197	-0.858107
1	0.7	0.075353	4.53325	0.284176	5.26689	-0.962771	-0.877163
1	0.75	0.061623	5.274542	0.272921	4.77435	-1.03675	-0.881213
1	0.8	0.046382	6.003664	0.288357	4.25478	-1.13779	-0.891389
1	0.85	0.030105	7.291632	0.318744	3.64685	-1.31858	-0.881313
1	0.9	0.015216	5.182306	0.4035	2.86792	-1.56838	-0.823807
2	0.5	0.088682	2.764565	0.394383	6.95546	-0.926907	-0.840945
2	0.55	0.086497	3.108668	0.35469	6.44011	-1.07107	-0.878826
2	0.6	0.083176	3.550261	0.316316	5.85311	-1.17166	-0.886931
2	0.65	0.076011	4.131176	0.281131	5.23596	-1.25243	-0.897427
2	0.7	0.067236	4.821215	0.257839	4.61041	-1.33377	-0.895133
2	0.75	0.055865	5.609067	0.260058	4.00457	-1.35894	-0.889722
2	0.8	0.042021	6.501452	0.291058	3.45767	-1.38978	-0.857603
2	0.85	0.028064	7.614663	0.36375	2.98335	-1.4438	-0.84651
2	0.9	0.014241	6.330006	0.496817	2.50621	-1.58768	-0.797324
3	0.5	0.081497	2.79327	0.387671	6.70295	-0.963448	-0.818327
3	0.55	0.080438	3.166145	0.345746	6.13593	-1.13103	-0.844719
3	0.6	0.078317	3.616226	0.308304	5.53003	-1.28743	-0.85805
3	0.65	0.073868	4.243248	0.27133	4.90288	-1.45582	-0.858651
3	0.7	0.067082	5.042526	0.244745	4.28504	-1.59951	-0.859805
3	0.75	0.058168	6.127534	0.234863	3.68848	-1.68207	-0.859574
3	0.8	0.044775	7.861988	0.256481	3.10217	-1.74769	-0.832787
3	0.85	0.028831	11.091773	0.353833	2.56312	-1.80968	-0.813756
3	0.9	0.013472	2.420936	0.6383	2.00514	-2.07614	-0.792941
4	0.5	0.101551	1.479923	0.853918	7.58535	-0.46521	-0.640683
4	0.55	0.099874	2.745138	0.40233	7.25534	-0.640758	-0.757456
4	0.6	0.096895	3.05122	0.364783	6.84908	-0.793966	-0.818446
4	0.65	0.093043	3.428941	0.328444	6.36398	-0.931713	-0.852625
4	0.7	0.087145	3.924504	0.293263	5.82099	-1.06074	-0.869768
4	0.75	0.078036	4.609177	0.260984	5.20554	-1.21232	-0.873625
4	0.8	0.066022	5.562286	0.238744	4.52218	-1.3368	-0.872203
4	0.85	0.049513	6.922324	0.24603	3.78213	-1.52787	-0.859355
4	0.9	0.029136	8.795355	0.318598	2.94786	-1.76139	-0.83003
5	0.5	0.091869	2.469665	0.440797	7.54821	-0.608073	-0.722589
5	0.55	0.089713	2.731287	0.400497	7.15473	-0.790532	-0.810793
5	0.6	0.086826	3.078836	0.358035	6.65825	-0.94791	-0.856797
5	0.65	0.082378	3.533055	0.316261	6.06919	-1.09286	-0.885613
5	0.7	0.075704	4.151531	0.275998	5.40019	-1.26611	-0.893739
5	0.75	0.065242	4.887923	0.252334	4.66293	-1.38585	-0.901652
5	0.8	0.051668	5.83016	0.248833	3.90309	-1.5123	-0.898897
5	0.85	0.03505	6.797082	0.297886	3.14046	-1.68644	-0.866068
5	0.9	0.017023	7.618276	0.422894	2.39087	-1.93305	-0.804038
FILTERED
Subject	Threshold	C	L	E	S
1	0.5	0.009461	1.513715	0.743815	7.21197480603498
1	0.55	0.008998	1.650862	0.682256	7.2721572465543
1	0.6	0.008424	1.839337	0.615299	7.15453020014864
1	0.65	0.00807	2.067836	0.553382	6.71696301704462
1	0.7	0.007252	2.45564	0.480722	6.2349891166786
1	0.75	0.006535	2.964292	0.414981	5.57151750231238
1	0.8	0.004921	3.150882	0.447531	4.85051886700394
1	0.85	0.003342	2.552178	0.544291	4.09201452158369
2	0.5	0.023658	1.60658	0.709237	5.98671286293415
2	0.55	0.022196	1.821644	0.639726	5.86915620694485
2	0.6	0.020704	1.97486	0.588094	5.65413803526914
2	0.65	0.018802	2.37004	0.504286	5.1312159699552
2	0.7	0.019122	2.687337	0.453612	4.6915217166946
2	0.75	0.017002	2.495896	0.536034	4.16069790643938
2	0.8	0.013216	3.304011	0.493387	3.45883689828769
2	0.85	0.009789	3.097827	0.588812	2.81217666407627
3	0.5	0.012494	1.435778	0.782631	6.76247827703237
3	0.55	0.01196	1.571429	0.72198	6.77140684846094
3	0.6	0.011328	1.733195	0.659533	6.71530711189074
3	0.65	0.010766	1.988335	0.583914	6.38441988678449
3	0.7	0.010346	2.326066	0.514014	6.06086243118661
3	0.75	0.008767	2.632871	0.475275	5.46570518299682
3	0.8	0.007813	3.195285	0.41867	4.8184452019401
3	0.85	0.006757	3.457419	0.44949	4.10453246907605
4	0.5	0.055618	1.468326	0.77187	4.56035870823447
4	0.55	0.051565	1.557647	0.733464	4.61606645999253
4	0.6	0.046815	1.755294	0.668784	4.49127179378468
4	0.65	0.041418	1.90051	0.6214	4.25407648772629
4	0.7	0.037526	2.269558	0.531335	4.21075091514641
4	0.75	0.031204	2.53277	0.482963	3.50231493821787
4	0.8	0.024369	2.825	0.483039	2.94259901279301
4	0.85	0.012529	2.179728	0.599617	2.10039841699295
5	0.5	0.080556	1.457143	0.773109	4.06872828898029
5	0.55	0.078822	1.594958	0.713165	4.15029265961667
5	0.6	0.066098	1.877311	0.629972	4.03600694533095
5	0.65	0.054853	2.046371	0.58619	3.65251826628863
5	0.7	0.037653	2.509852	0.510304	3.16765168448434
5	0.75	0.035072	2.483516	0.554335	2.59770762340813
5	0.8	0.00818	3.642105	0.445993	1.56831649327289
5	0.85	0.009202	1.153846	0.923077	0.961236604722876
