# Supplementary material for: Prefiltering based on experimental paradigm for analysis of fMRI complex brain networks
Source: PLoS One. 2020 Oct 14;15(10):e0238994. doi: 10.1371/journal.pone.0238994 (PMC7556450; doi:10.1371/journal.pone.0238994)
Supplement: S3 Data — (CSV) [file pone.0238994.s007.csv]

Number of nodes versus degree for the different thresholds. Unfiltered data
degree	0.50	0.55	0.60	0.65	0.70	0.75	0.80	0.85	0.90
1	271	623	990	1339	1592	1730	1696	1579	1144
2	268	429	625	792	850	888	908	693	445
3	203	329	407	511	615	606	527	381	283
4	156	259	352	394	440	428	365	283	192
5	127	233	279	338	395	363	287	206	162
6	147	201	232	288	268	287	211	139	119
7	125	162	204	250	228	225	163	134	81
8	110	164	194	219	243	191	150	119	68
9	109	128	169	170	198	163	117	88	61
10	125	133	190	187	163	143	99	77	72
11	99	115	155	159	169	126	91	66	47
12	89	111	139	152	140	124	98	89	50
13	84	95	121	136	132	114	96	82	38
14	72	89	100	128	115	89	96	66	51
15	65	94	135	131	114	79	65	55	39
16	60	85	118	127	120	77	68	59	38
17	68	90	109	109	108	77	51	48	26
18	55	80	103	107	108	70	62	33	30
19	53	78	105	104	70	72	54	50	23
20	60	62	87	104	79	57	59	40	26
21	54	78	85	83	72	51	64	37	16
22	79	58	81	94	71	53	53	29	20
23	50	74	70	88	66	35	31	31	20
24	46	76	76	82	67	47	49	52	22
25	62	77	87	88	78	51	26	35	28
26	60	67	59	71	70	65	38	28	17
27	50	70	61	87	59	38	47	25	29
28	45	67	68	51	43	43	24	40	9
29	51	57	63	52	50	38	30	25	16
30	35	57	70	72	48	57	32	40	20
31	47	70	73	60	35	49	40	19	15
32	38	59	61	73	45	39	26	21	9
33	44	59	58	66	50	31	27	17	14
34	41	62	56	54	55	38	27	23	12
35	51	54	53	46	34	33	22	19	13
36	47	56	62	56	32	38	29	19	16
37	44	49	67	46	44	31	29	15	12
38	43	38	56	44	37	28	34	23	9
39	33	42	67	46	39	33	23	16	10
40	27	45	42	40	34	32	24	21	8
41	38	48	66	46	40	26	30	21	11
42	39	59	46	38	33	29	23	23	13
43	32	44	36	49	31	25	19	20	7
44	40	64	42	48	33	26	19	15	3
45	37	52	49	42	31	34	23	18	3
46	44	40	47	47	29	32	18	17	3
47	43	48	42	32	42	29	10	14	13
48	30	47	55	38	32	13	22	12	4
49	39	39	37	26	30	21	19	23	4
50	35	51	45	43	29	22	24	17	4
51	35	38	48	37	23	23	23	17	7
52	19	43	45	38	34	23	21	16	6
53	46	42	41	38	27	22	17	14	5
54	28	39	42	27	27	22	17	15	6
55	31	45	33	31	25	12	22	17	12
56	31	30	48	35	20	20	23	14	4
57	34	42	31	25	33	25	11	10	3
58	29	29	42	29	28	22	15	12	3
59	34	40	50	31	21	9	16	10	4
60	40	39	36	21	25	33	18	10	1
61	29	48	44	37	25	23	19	17	3
62	26	42	35	38	18	21	15	15	0
63	30	43	32	24	27	27	11	14	4
64	33	31	37	30	27	15	16	15	5
65	24	34	30	27	21	22	19	13	1
66	31	34	51	29	26	24	15	17	1
67	29	24	28	30	20	19	20	13	7
68	31	29	26	26	17	20	17	8	3
69	29	28	38	24	20	11	13	7	0
70	21	38	30	22	30	22	17	15	2
71	38	26	44	32	14	28	12	10	2
72	25	28	31	33	25	14	10	9	5
73	19	49	25	31	16	17	16	11	2
74	23	29	19	17	16	16	20	9	0
75	38	30	36	22	24	11	14	6	4
76	25	36	28	22	14	23	16	8	1
77	30	37	33	21	20	12	13	10	3
78	29	29	32	23	16	17	8	8	5
79	31	29	36	28	17	18	15	8	1
80	31	23	33	18	13	14	18	5	0
81	22	26	18	19	17	20	11	11	2
82	20	33	28	27	15	8	12	13	4
83	25	23	32	21	17	21	12	9	0
84	22	31	25	17	6	16	8	8	0
85	29	33	23	25	15	19	10	8	0
86	18	28	33	23	12	14	12	14	0
87	18	25	22	20	7	13	10	12	2
88	25	21	26	25	14	12	7	10	1
89	30	32	19	20	19	9	17	10	1
90	24	29	26	21	15	12	6	9	1
91	21	20	26	19	15	17	13	10	2
92	16	29	34	23	18	18	13	5	1
93	23	33	20	26	23	13	10	8	0
94	31	19	23	22	16	11	12	13	2
95	22	23	19	16	16	10	12	9	0
96	26	20	27	11	18	14	10	10	0
97	24	28	27	14	21	11	9	12	1
98	35	22	26	15	14	14	10	7	0
99	22	28	19	19	8	12	5	6	1
100	16	29	26	25	17	15	15	7	0
101	31	26	16	19	16	9	17	6	0
102	28	36	20	20	15	4	14	13	0
103	36	32	17	18	20	9	10	6	0
104	18	16	23	18	10	5	14	10	0
105	20	26	24	19	16	12	9	3	0
106	31	26	23	25	11	13	7	9	0
107	19	22	22	14	8	10	14	10	0
108	14	25	22	16	17	9	12	7	0
109	26	31	25	12	18	12	11	8	0
110	25	26	24	22	10	18	11	10	0
111	23	28	20	17	14	14	12	7	0
112	28	14	26	13	13	10	6	5	0
113	20	20	21	10	7	19	9	5	0
114	27	25	21	17	12	8	11	9	0
115	17	23	20	20	11	6	9	11	0
116	19	23	21	15	14	5	12	7	0
117	19	22	23	11	13	8	8	8	0
118	25	23	21	17	15	7	6	6	0
119	13	14	25	15	6	6	15	2	0
120	24	30	25	15	12	14	9	8	0
121	15	26	16	17	6	10	8	9	0
122	19	28	19	11	13	11	12	3	0
123	20	20	9	15	14	10	11	4	0
124	14	19	20	9	9	4	9	5	0
125	21	18	17	19	16	13	8	3	0
126	18	30	15	20	8	8	10	3	1
127	21	14	14	8	9	6	7	3	0
128	29	15	13	19	13	9	5	6	1
129	27	17	11	13	9	3	10	4	0
130	26	13	20	14	8	12	6	8	0
131	16	25	23	13	13	11	8	2	0
132	14	19	11	15	11	9	10	5	1
133	21	18	23	13	6	8	7	1	0
134	17	15	19	12	9	7	10	6	0
135	22	24	16	13	7	8	4	7	0
136	23	24	15	15	9	10	9	4	0
137	30	28	11	8	11	16	8	5	0
138	27	22	14	11	14	7	9	3	0
139	24	22	15	8	10	11	9	2	0
140	17	26	13	8	5	7	12	3	0
141	19	21	21	12	9	11	8	3	0
142	13	15	10	16	8	8	6	6	0
143	12	14	22	14	8	11	7	4	0
144	21	21	19	11	11	4	8	8	0
145	8	20	15	13	10	9	9	4	0
146	15	19	15	7	10	15	3	1	0
147	17	21	15	7	8	6	9	6	0
148	23	17	11	9	10	13	7	3	0
149	27	18	15	11	13	8	7	3	0
150	21	18	12	9	8	8	12	5	0
151	14	12	12	12	7	8	15	3	0
152	16	19	13	11	7	9	11	3	0
153	18	14	23	9	5	7	8	3	0
154	20	23	21	10	4	10	9	5	0
155	21	16	12	10	14	6	9	5	0
156	16	18	18	11	14	8	6	6	0
157	23	8	15	17	6	7	10	5	0
158	13	21	13	8	6	8	13	2	0
159	22	25	13	7	14	5	4	0	0
160	11	11	11	9	2	6	7	8	0
161	17	17	14	5	14	7	8	2	0
162	16	14	12	18	9	3	2	1	0
163	11	13	12	9	11	12	8	3	0
164	20	10	14	6	5	10	12	4	0
165	17	15	15	11	15	12	8	5	0
166	14	10	8	2	15	4	9	2	0
167	20	19	14	7	18	9	10	3	0
168	21	17	12	8	11	6	3	2	0
169	15	20	13	14	6	4	12	3	0
170	15	14	14	10	8	11	3	5	0
171	23	14	11	7	6	11	5	7	0
172	17	11	11	8	15	13	6	2	0
173	18	14	12	15	9	7	5	3	0
174	20	18	8	11	5	8	5	3	0
175	20	14	18	7	11	10	11	5	0
176	16	24	11	12	6	6	7	0	0
177	18	17	9	10	10	12	7	4	0
178	17	20	15	9	8	6	8	3	0
179	14	12	13	10	10	7	6	3	0
180	20	11	9	10	10	13	4	2	0
181	16	17	12	5	17	8	6	4	0
182	15	24	10	7	12	7	8	1	0
183	12	11	6	8	8	6	6	1	0
184	15	11	14	15	8	6	5	2	0
185	21	17	10	7	7	9	5	1	0
186	14	20	12	5	6	10	2	1	0
187	14	9	12	9	11	8	7	1	0
188	18	12	6	6	4	7	6	1	0
189	14	10	10	7	9	5	5	1	0
190	13	10	13	3	8	7	9	4	0
191	15	16	9	12	9	8	6	3	0
192	14	16	9	3	12	4	10	2	0
193	16	14	13	6	4	5	7	0	0
194	31	13	14	6	13	11	2	1	0
195	12	14	17	7	6	5	6	3	0
196	20	19	10	9	9	4	6	3	0
197	12	15	10	15	8	10	7	2	0
198	9	16	8	8	7	11	6	1	0
199	9	11	12	6	8	9	8	2	0
200	17	15	10	6	4	6	6	2	0
201	22	8	8	6	7	9	6	1	0
202	17	9	7	10	7	4	9	0	0
203	13	11	11	9	4	11	6	3	0
204	17	21	13	8	5	7	5	2	0
205	14	15	16	8	9	8	4	4	0
206	12	14	10	5	4	6	6	2	0
207	18	18	11	15	13	6	11	2	0
208	18	12	9	5	7	11	6	1	0
209	14	10	9	3	8	9	5	2	0
210	15	9	10	6	6	10	5	2	0
211	16	13	8	7	6	10	3	2	0
212	10	15	11	10	5	5	8	1	0
213	18	17	10	6	12	8	4	1	0
214	7	8	9	4	6	5	2	1	0
215	9	13	9	9	10	10	3	1	0
216	14	13	10	5	9	7	8	0	0
217	19	13	14	7	9	5	6	1	0
218	15	14	9	5	7	6	4	1	0
219	12	9	8	10	4	4	6	0	0
220	11	10	9	3	7	5	2	0	0
221	13	15	5	9	12	7	2	1	0
222	16	12	9	11	7	10	9	1	0
223	14	12	7	7	7	2	6	0	0
224	16	17	8	7	12	9	3	2	0
225	21	16	8	6	4	4	3	1	0
226	17	18	8	6	6	6	5	0	0
227	15	10	6	7	9	7	7	1	0
228	12	11	8	2	3	7	5	1	0
229	17	8	9	4	6	11	4	2	0
230	21	7	8	7	11	8	3	2	0
231	12	12	9	8	10	10	3	0	0
232	11	16	6	4	4	5	4	0	0
233	24	10	8	4	5	5	6	0	0
234	13	5	11	11	10	6	9	1	0
235	7	18	15	4	12	5	4	2	0
236	18	10	7	11	9	2	6	0	0
237	16	10	12	7	4	6	2	0	0
238	11	19	15	6	7	11	3	2	0
239	14	11	8	7	3	3	5	1	0
240	7	11	6	5	4	4	2	1	0
241	18	15	7	11	5	6	5	1	0
242	8	15	5	10	7	4	7	0	0
243	16	1	6	8	5	7	8	2	0
244	13	7	7	4	7	8	4	1	0
245	12	14	4	2	5	9	6	2	0
246	15	10	5	5	5	5	6	0	0
247	11	18	6	13	6	12	4	0	0
248	13	4	9	9	7	6	6	0	0
249	11	11	11	2	5	8	3	1	0
250	14	12	16	5	4	8	8	0	0
251	12	10	9	6	5	4	6	0	0
252	12	11	7	7	5	9	4	0	0
253	16	8	4	5	4	1	5	0	0
254	18	11	4	5	2	5	5	0	0
255	8	8	3	10	6	6	5	0	0
256	22	10	8	7	9	6	2	0	0
257	16	16	7	10	6	5	2	1	0
258	12	12	7	12	8	5	3	2	0
259	16	7	6	11	4	6	6	0	0
260	10	9	7	9	6	8	1	0	0
261	12	8	10	6	5	8	5	1	0
262	13	13	5	6	5	9	8	0	0
263	19	10	11	14	8	4	4	0	0
264	10	11	8	7	16	7	2	0	0
265	12	16	10	4	7	6	2	0	0
266	15	13	8	9	8	8	5	0	0
267	6	4	8	4	2	7	4	2	0
268	9	10	4	9	4	3	2	0	0
269	18	7	5	6	9	12	1	0	0
270	4	13	6	8	6	4	3	1	0
271	10	16	11	8	6	5	1	0	0
272	7	9	7	10	8	6	4	0	0
273	11	13	9	9	11	3	3	3	0
274	15	9	11	7	5	7	3	0	0
275	9	8	3	7	5	6	4	0	0
276	8	7	3	6	6	5	4	1	0
277	14	8	8	3	6	10	7	1	0
278	8	8	8	10	14	6	4	0	0
279	7	14	7	7	3	5	2	0	0
280	7	10	6	5	6	6	5	0	0
281	8	4	6	6	9	7	4	0	0
282	7	8	5	8	5	8	5	0	0
283	9	6	7	4	10	8	7	0	0
284	8	12	7	10	2	6	3	1	0
285	18	14	9	2	3	9	5	0	0
286	11	6	4	6	8	13	4	0	0
287	14	15	4	5	6	9	4	0	0
288	8	8	4	5	6	6	3	0	0
289	13	7	10	5	7	2	7	0	0
290	10	11	6	7	6	3	1	0	0
291	16	16	7	6	6	6	8	0	0
292	15	9	9	3	5	1	2	0	0
293	8	6	9	4	4	9	6	0	0
294	7	5	12	8	9	10	3	0	0
295	10	6	7	9	8	10	6	0	0
296	12	5	2	4	6	4	5	1	0
297	10	7	4	4	5	9	5	0	0
298	8	7	8	10	2	4	3	0	0
299	7	8	5	5	4	6	4	0	0
300	10	11	10	5	6	4	2	0	0
301	15	15	5	6	4	6	3	0	0
302	12	7	7	8	5	5	3	0	0
303	7	11	6	5	7	2	1	0	0
304	13	7	7	4	4	8	2	0	0
305	10	10	5	8	5	8	3	0	0
306	11	8	7	3	6	6	2	0	0
307	11	2	2	5	6	6	3	0	0
308	16	7	9	5	6	8	1	0	0
309	12	5	7	6	3	5	5	1	0
310	9	10	8	9	8	6	1	1	0
311	9	7	5	4	4	3	4	0	0
312	4	8	6	8	8	4	4	0	0
313	8	8	4	7	4	7	2	0	0
314	7	8	7	6	7	3	1	0	0
315	7	6	7	8	3	6	4	0	0
316	13	9	9	9	7	5	1	0	0
317	12	7	7	6	6	2	1	0	0
318	9	6	7	7	4	7	3	0	0
319	16	14	6	4	9	3	0	0	0
320	8	12	11	7	4	5	4	0	0
321	14	9	11	9	3	7	2	0	0
322	15	9	4	8	5	3	2	0	0
323	8	9	5	7	5	2	3	0	0
324	13	12	5	5	9	1	2	0	0
325	11	6	9	2	5	3	0	0	0
326	8	9	4	3	8	3	2	0	0
327	8	4	5	4	3	8	1	0	0
328	6	5	12	9	9	7	2	0	0
329	18	6	5	7	5	2	3	0	0
330	9	10	5	8	9	0	3	0	0
331	8	4	10	6	4	3	2	0	0
332	3	6	6	5	3	9	3	0	0
333	11	14	4	4	5	3	1	0	0
334	7	4	6	6	9	4	3	0	0
335	7	7	8	8	9	2	0	0	0
336	8	7	6	7	6	4	4	0	0
337	10	7	3	6	6	6	2	0	0
338	14	6	3	14	8	2	2	0	0
339	15	10	4	7	7	5	0	1	0
340	11	9	4	5	4	2	1	0	0
341	8	1	6	8	9	7	1	0	0
342	11	14	5	10	6	6	3	0	0
343	11	7	5	1	3	4	3	0	0
344	4	7	6	9	9	4	2	0	0
345	8	9	5	5	6	2	0	1	0
346	4	10	4	6	2	4	2	0	0
347	10	5	7	4	6	4	3	1	0
348	12	5	7	3	3	2	2	0	0
349	7	6	3	3	4	4	4	0	0
350	9	9	4	5	8	0	4	0	0
351	8	10	6	2	4	5	2	0	0
352	8	6	3	3	7	2	2	0	0
353	7	7	6	4	10	6	1	0	0
354	10	8	2	5	4	2	1	0	0
355	15	4	6	3	5	2	0	0	0
356	9	3	5	8	4	7	0	0	0
357	14	6	8	10	3	5	0	0	0
358	12	1	3	4	4	6	4	0	0
359	12	7	7	7	6	5	0	0	0
360	6	3	8	5	10	8	4	0	0
361	11	6	7	1	4	1	1	0	0
362	8	6	4	7	2	3	3	0	0
363	13	9	6	7	5	10	4	0	0
364	5	7	9	3	4	4	3	0	0
365	7	10	8	2	3	3	0	0	0
366	11	6	3	8	9	3	2	0	0
367	8	5	5	0	8	6	2	1	0
368	9	11	3	6	4	6	0	1	0
369	5	11	2	8	9	2	1	0	0
370	9	8	9	6	4	1	1	0	0
371	3	4	3	7	4	4	3	0	0
372	9	7	4	5	9	5	2	0	0
373	8	11	6	3	5	7	1	0	0
374	14	4	6	6	3	7	4	0	0
375	8	5	4	2	5	3	1	0	0
376	11	8	6	6	4	1	1	0	0
377	8	14	5	5	4	6	2	0	0
378	7	6	8	6	2	3	3	0	0
379	11	8	4	8	5	4	4	0	0
380	8	4	4	4	4	4	3	0	0
381	7	10	3	7	6	4	1	0	0
382	4	9	5	5	6	6	1	0	0
383	8	7	4	6	4	4	2	0	0
384	10	7	4	6	7	7	0	0	0
385	6	9	4	9	6	0	3	0	0
386	8	9	4	6	2	7	3	0	0
387	11	8	7	8	6	10	1	0	0
388	3	5	6	4	5	7	0	0	0
389	8	5	1	1	8	3	2	0	0
390	7	8	4	3	8	6	1	0	0
391	4	10	8	15	7	3	1	0	0
392	5	3	8	2	5	3	2	0	0
393	6	6	3	2	5	5	2	0	0
394	7	2	5	3	9	3	4	0	0
395	6	4	8	4	5	4	1	0	0
396	7	6	2	6	7	1	3	0	0
397	7	6	8	5	2	0	2	0	0
398	5	6	4	5	7	3	0	0	0
399	8	5	5	6	5	5	1	0	0
400	9	6	4	7	11	2	3	0	0
401	5	5	5	4	7	8	3	0	0
402	4	4	1	9	3	3	1	0	0
403	10	9	2	5	2	6	2	0	0
404	6	6	6	9	9	5	0	0	0
405	12	8	6	5	8	5	2	0	0
406	9	5	3	3	2	3	0	0	0
407	8	10	3	5	3	1	2	0	0
408	9	9	6	6	1	5	1	0	0
409	10	7	6	5	6	6	2	0	0
410	7	5	6	9	6	5	3	0	0
411	9	8	6	8	10	8	2	0	0
412	3	8	4	3	7	1	0	0	0
413	9	3	3	4	6	2	0	0	0
414	13	9	5	3	3	4	0	0	0
415	7	7	5	7	4	5	5	0	0
416	2	9	4	2	6	3	1	0	0
417	6	3	3	4	6	1	1	0	0
418	5	4	7	8	5	7	0	0	0
419	3	4	5	7	4	3	3	0	0
420	3	0	2	5	3	2	0	0	0
421	4	7	6	8	6	4	1	0	0
422	4	7	4	7	4	3	4	0	0
423	9	2	5	6	4	2	3	0	0
424	7	8	3	7	2	3	0	0	0
425	7	1	6	9	1	2	0	0	0
426	8	8	9	2	3	3	1	0	0
427	7	5	4	9	7	2	1	0	0
428	10	2	6	7	9	4	1	0	0
429	11	5	10	8	5	4	1	0	0
430	7	10	9	6	5	5	0	0	0
431	10	3	3	5	5	1	6	0	0
432	4	2	3	3	6	4	1	0	0
433	5	4	6	6	6	0	0	0	0
434	8	4	2	4	3	4	0	0	0
435	6	8	5	5	4	8	0	0	0
436	7	5	5	4	3	9	1	0	0
437	7	6	7	8	7	5	2	0	0
438	7	5	4	5	3	4	2	0	0
439	13	5	5	7	5	3	0	0	0
440	8	4	2	5	9	3	2	0	0
441	6	7	7	5	7	4	2	0	0
442	9	4	5	5	5	3	2	0	0
443	11	9	7	3	3	2	2	0	0
444	7	7	4	4	3	4	2	0	0
445	6	8	4	4	5	4	0	0	0
446	8	3	4	4	4	1	1	0	0
447	4	5	4	7	6	2	1	0	0
448	15	12	5	3	3	2	1	0	0
449	8	2	5	4	2	1	3	0	0
450	11	7	7	3	5	3	2	0	0
451	4	5	2	5	8	2	0	0	0
452	8	5	4	4	2	4	1	0	0
453	6	7	4	7	6	2	2	0	0
454	7	11	4	1	6	4	0	0	0
455	8	4	8	2	6	1	0	0	0
456	7	5	3	5	3	4	0	0	0
457	11	3	9	7	1	4	0	0	0
458	6	9	3	10	5	3	2	0	0
459	4	3	6	6	0	5	0	0	0
460	2	8	4	6	11	7	0	0	0
461	11	6	7	2	2	2	0	0	0
462	4	1	5	7	7	7	2	0	0
463	6	3	7	3	2	3	1	0	0
464	7	5	2	5	10	2	0	0	0
465	5	4	5	9	5	3	2	0	0
466	3	3	7	4	5	4	1	0	0
467	18	7	2	5	7	5	0	0	0
468	4	9	3	4	4	2	0	0	0
469	4	5	5	5	2	3	2	0	0
470	7	3	2	2	2	3	0	0	0
471	8	4	5	2	2	4	0	0	0
472	3	3	4	8	6	3	1	0	0
473	5	7	5	6	2	3	2	0	0
474	6	3	7	4	11	1	1	0	0
475	2	8	8	7	7	5	0	0	0
476	7	6	7	6	4	2	3	0	0
477	3	4	5	8	2	1	1	0	0
478	7	6	4	1	5	6	2	0	0
479	12	10	4	1	4	3	0	0	0
480	14	10	10	5	6	5	2	0	0
481	6	5	4	10	4	1	0	0	0
482	5	3	6	3	6	3	0	0	0
483	4	4	3	4	2	4	0	0	0
484	7	7	4	6	5	3	0	0	0
485	6	6	0	5	4	4	2	0	0
486	3	5	7	5	7	4	0	0	0
487	6	5	8	4	3	5	0	0	0
488	5	4	5	2	3	6	3	0	0
489	6	2	7	3	3	2	2	0	0
490	7	3	4	5	5	0	3	0	0
491	8	6	5	5	3	4	0	0	0
492	8	3	7	2	2	2	0	0	0
493	6	8	4	8	2	4	0	0	0
494	3	5	8	4	3	1	0	0	0
495	11	4	9	5	4	3	1	0	0
496	5	2	7	5	1	3	0	0	0
497	9	6	6	4	3	2	0	0	0
498	1	5	6	5	2	4	3	0	0
499	8	6	7	8	1	3	0	0	0
500	5	5	6	12	4	1	1	0	0
501	4	4	6	5	3	8	0	0	0
502	1	7	3	8	4	0	0	0	0
503	4	4	5	5	5	7	0	0	0
504	6	5	4	5	5	3	0	0	0
505	9	6	5	5	1	2	1	0	0
506	5	2	4	8	3	1	0	0	0
507	6	2	2	4	8	1	1	0	0
508	3	3	11	8	2	1	0	0	0
509	9	1	7	5	4	2	0	0	0
510	11	8	3	4	4	1	0	0	0
511	8	8	3	3	4	2	0	0	0
512	5	5	4	4	6	0	1	0	0
513	11	9	7	6	7	4	2	0	0
514	3	2	5	6	6	6	0	0	0
515	2	5	3	3	10	3	0	0	0
516	10	7	4	1	7	2	3	0	0
517	4	3	8	5	5	2	0	0	0
518	8	5	9	5	1	2	0	0	0
519	4	4	5	4	5	3	0	0	0
520	7	6	3	8	6	4	0	0	0
521	6	1	9	5	4	0	1	0	0
522	6	2	8	6	4	2	1	0	0
523	7	7	5	2	3	4	0	0	0
524	2	6	7	5	3	2	0	0	0
525	6	4	1	4	4	3	1	0	0
526	4	6	4	3	6	1	0	0	0
527	8	5	4	7	3	3	0	0	0
528	11	5	8	6	0	3	1	0	0
529	8	6	3	8	7	3	0	0	0
530	6	2	5	5	5	3	0	0	0
531	5	5	5	8	6	2	0	0	0
532	4	8	5	3	1	2	1	0	0
533	3	8	9	5	1	3	1	0	0
534	6	4	2	1	5	0	1	0	0
535	4	4	5	7	5	3	0	0	0
536	4	6	0	5	3	3	0	0	0
537	10	4	4	4	2	3	0	0	0
538	9	3	9	6	2	1	0	0	0
539	5	2	4	6	5	3	1	0	0
540	4	4	4	2	3	3	0	0	0
541	4	5	6	5	3	2	0	0	0
542	10	2	4	7	4	4	0	0	0
543	8	6	6	5	2	1	0	0	0
544	7	3	6	3	5	2	1	0	0
545	6	9	7	5	2	2	0	0	0
546	5	3	4	3	1	4	1	0	0
547	5	5	0	2	5	2	0	0	0
548	9	5	4	5	2	5	1	0	0
549	6	1	0	6	1	1	0	0	0
550	6	13	8	6	5	2	0	0	0
551	7	5	4	4	4	4	0	0	0
552	8	8	6	4	4	2	1	0	0
553	4	5	2	6	5	2	0	0	0
554	7	2	6	9	5	0	0	0	0
555	6	6	3	3	4	1	0	0	0
556	1	7	4	4	2	4	0	0	0
557	9	4	3	4	4	3	0	0	0
558	4	8	8	6	5	1	0	0	0
559	4	5	7	6	4	2	0	0	0
560	11	4	6	4	6	2	0	0	0
561	7	5	4	3	7	0	1	0	0
562	5	4	7	5	4	1	0	0	0
563	10	5	4	5	5	3	0	0	0
564	3	5	3	2	4	0	1	0	0
565	4	5	2	3	4	2	0	0	0
566	9	4	3	3	2	0	0	0	0
567	4	7	3	3	4	2	0	0	0
568	10	1	4	3	7	1	0	0	0
569	2	5	6	4	0	1	0	0	0
570	4	5	6	4	2	1	0	0	0
571	7	5	7	2	2	4	1	0	0
572	7	2	3	4	2	2	0	0	0
573	6	4	7	2	5	3	0	0	0
574	1	2	6	2	3	3	0	0	0
575	12	8	6	1	1	2	1	0	0
576	4	4	4	4	2	1	0	0	0
577	8	3	3	3	5	2	0	0	0
578	7	6	8	9	1	2	0	0	0
579	7	4	10	2	3	2	0	0	0
580	4	4	4	7	0	3	0	0	0
581	3	5	4	3	7	0	1	0	0
582	4	7	7	7	1	2	1	0	0
583	5	4	4	1	4	1	0	0	0
584	6	6	9	6	5	3	0	0	0
585	4	5	7	2	2	2	0	0	0
586	5	4	3	6	2	3	0	0	0
587	10	5	2	7	2	2	0	0	0
588	3	5	3	4	7	3	0	0	0
589	8	1	4	2	2	4	0	0	0
590	1	6	10	5	3	4	0	0	0
591	8	2	7	1	0	1	0	0	0
592	8	5	2	4	3	5	0	0	0
593	11	2	3	4	6	1	0	0	0
594	4	6	4	5	5	1	1	0	0
595	9	7	2	4	4	4	0	0	0
596	5	0	2	1	2	1	0	0	0
597	2	3	4	5	3	3	0	0	0
598	3	5	2	1	1	2	0	0	0
599	5	4	3	4	5	0	0	0	0
600	5	4	7	2	1	4	0	0	0
601	5	2	8	4	5	2	0	0	0
602	9	6	2	5	2	1	0	0	0
603	3	6	8	3	5	2	1	0	0
604	1	8	6	5	3	1	0	0	0
605	9	5	2	2	4	0	1	0	0
606	5	2	3	5	2	1	0	0	0
607	5	3	3	2	2	6	0	0	0
608	7	6	4	3	3	1	0	0	0
609	7	8	8	4	5	1	0	0	0
610	5	4	6	4	5	2	0	0	0
611	7	3	5	3	2	3	0	0	0
612	4	4	5	5	4	0	0	0	0
613	3	5	6	6	5	2	0	0	0
614	2	2	2	4	5	3	0	0	0
615	5	7	6	4	4	1	0	0	0
616	5	5	4	4	3	4	0	0	0
617	3	4	5	7	2	0	0	0	0
618	6	2	7	2	3	2	0	0	0
619	1	4	4	6	2	2	0	0	0
620	9	6	3	5	2	2	0	0	0
621	4	5	1	6	1	1	0	0	0
622	5	0	8	3	2	2	0	0	0
623	5	5	4	2	2	0	0	0	0
624	1	2	2	2	3	0	0	0	0
625	4	4	8	4	4	0	0	0	0
626	3	3	6	3	6	3	0	0	0
627	3	6	2	5	1	5	0	0	0
628	6	2	3	3	2	3	0	0	0
629	5	8	5	4	2	0	0	0	0
630	6	4	4	2	8	1	0	0	0
631	8	6	3	9	2	0	0	0	0
632	5	4	6	8	2	3	0	0	0
633	6	2	4	5	6	1	1	0	0
634	3	6	4	5	3	1	0	0	0
635	5	4	8	3	1	1	0	0	0
636	7	4	7	3	3	2	0	0	0
637	4	3	2	3	1	1	0	0	0
638	3	5	5	5	5	1	0	0	0
639	4	3	2	6	3	1	0	0	0
640	3	4	4	2	3	3	0	0	0
641	7	6	7	3	3	2	0	0	0
642	5	5	0	4	2	0	0	0	0
643	7	2	4	2	5	0	0	0	0
644	3	4	1	5	2	1	0	0	0
645	7	8	6	1	0	0	1	0	0
646	5	10	1	4	7	2	1	0	0
647	7	4	4	4	6	1	0	0	0
648	11	3	6	4	3	0	0	0	0
649	5	9	4	2	7	3	0	0	0
650	1	7	1	5	3	0	0	0	0
651	2	3	2	6	1	6	0	0	0
652	8	3	5	3	3	1	0	0	0
653	4	5	7	1	5	0	1	0	0
654	4	2	8	6	1	1	0	0	0
655	7	5	5	5	4	3	0	0	0
656	5	3	4	10	2	3	0	0	0
657	4	4	3	6	2	1	0	0	0
658	2	3	4	3	3	1	0	0	0
659	9	3	5	4	4	0	0	0	0
660	10	6	3	1	3	2	0	0	0
661	4	2	2	2	7	1	0	0	0
662	3	5	7	5	6	1	0	0	0
663	2	3	3	12	3	4	0	0	0
664	4	5	9	2	3	1	0	0	0
665	4	3	5	5	4	1	0	0	0
666	8	2	8	3	1	2	0	0	0
667	6	3	4	2	0	3	0	0	0
668	3	4	3	2	1	4	0	0	0
669	5	4	2	2	2	1	0	0	0
670	0	6	2	2	5	3	0	0	0
671	7	9	2	5	4	2	0	0	0
672	7	4	4	4	7	2	0	0	0
673	4	3	6	5	4	1	0	0	0
674	5	3	4	1	2	2	0	0	0
675	2	3	4	4	4	1	0	0	0
676	7	3	6	4	3	0	0	0	0
677	5	3	8	2	4	0	0	0	0
678	8	3	4	4	7	2	0	0	0
679	4	6	5	2	4	2	0	0	0
680	7	4	4	3	3	1	0	0	0
681	1	4	3	2	2	1	0	0	0
682	6	4	4	4	3	2	0	0	0
683	3	6	2	4	3	1	1	0	0
684	4	2	3	4	2	1	0	0	0
685	3	1	4	1	3	0	0	0	0
686	1	1	6	4	3	2	0	0	0
687	6	3	3	2	4	1	0	0	0
688	0	6	4	2	2	1	0	0	0
689	3	3	3	3	0	1	0	0	0
690	5	6	4	2	2	0	0	0	0
691	5	7	3	7	2	1	0	0	0
692	4	2	5	3	4	1	0	0	0
693	4	2	6	3	2	6	0	0	0
694	6	0	6	5	2	1	0	0	0
695	4	3	2	4	3	2	1	0	0
696	4	4	5	2	3	1	0	0	0
697	7	7	4	3	2	1	0	0	0
698	4	3	2	1	2	0	0	0	0
699	8	0	2	6	3	1	0	0	0
700	2	2	2	3	1	1	0	0	0
701	2	2	1	2	7	1	0	0	0
702	6	3	5	2	2	2	0	0	0
703	13	4	2	1	2	0	0	0	0
704	9	6	2	3	5	4	0	0	0
705	8	1	2	6	1	4	0	0	0
706	3	5	4	5	3	0	0	0	0
707	1	8	4	2	2	2	0	0	0
708	7	6	7	3	2	1	0	0	0
709	10	7	3	4	4	0	0	0	0
710	4	2	5	4	1	0	0	0	0
711	3	2	1	4	0	1	0	0	0
712	7	3	5	3	4	2	0	0	0
713	3	5	3	5	5	2	0	0	0
714	5	3	5	3	6	0	0	0	0
715	7	6	6	7	4	2	0	0	0
716	6	6	4	2	5	1	0	0	0
717	5	6	3	4	3	0	0	0	0
718	4	1	2	6	2	2	0	0	0
719	7	4	3	1	2	1	0	0	0
720	2	5	1	5	4	0	0	0	0
721	4	2	12	6	5	2	0	0	0
722	2	2	2	8	1	1	0	0	0
723	6	2	4	2	2	0	0	0	0
724	5	4	4	3	3	0	0	0	0
725	4	3	6	5	5	1	0	0	0
726	1	1	1	2	4	1	0	0	0
727	3	4	7	4	2	0	0	0	0
728	1	2	6	8	3	0	0	0	0
729	4	2	3	5	4	3	0	0	0
730	7	3	7	1	4	1	0	0	0
731	4	7	2	5	1	1	0	0	0
732	5	6	3	1	1	0	0	0	0
733	6	5	5	0	6	1	0	0	0
734	2	6	4	5	1	2	0	0	0
735	5	6	6	3	6	0	0	0	0
736	4	5	5	5	3	1	0	0	0
737	6	4	3	3	1	1	0	0	0
738	4	7	3	1	2	3	0	0	0
739	7	3	3	4	2	1	0	0	0
740	4	4	3	3	3	0	0	0	0
741	5	11	3	0	2	1	0	0	0
742	3	2	3	9	4	4	0	0	0
743	3	4	2	1	3	0	0	0	0
744	3	7	6	4	3	0	0	0	0
745	7	2	3	2	4	0	0	0	0
746	2	5	5	5	1	2	0	0	0
747	5	3	3	6	3	0	0	0	0
748	3	8	3	1	3	0	0	0	0
749	6	4	4	0	4	1	0	0	0
750	4	2	8	4	2	0	0	0	0
751	6	4	5	4	1	0	0	0	0
752	5	2	3	3	2	3	0	0	0
753	4	5	4	4	1	1	0	0	0
754	2	5	4	2	1	0	0	0	0
755	4	5	7	5	2	2	0	0	0
756	2	2	3	6	1	0	0	0	0
757	1	3	3	5	4	1	0	0	0
758	3	3	3	1	0	0	0	0	0
759	5	4	5	1	5	2	0	0	0
760	8	5	3	3	1	0	0	0	0
761	6	2	4	3	1	0	0	0	0
762	6	4	5	5	2	1	0	0	0
763	7	6	3	2	2	1	0	0	0
764	3	3	1	3	2	0	0	0	0
765	3	6	5	2	3	1	0	0	0
766	3	2	1	8	3	2	0	0	0
767	2	4	3	3	4	0	0	0	0
768	5	9	4	3	2	0	0	0	0
769	5	5	2	3	3	1	0	0	0
770	5	5	4	4	1	2	0	0	0
771	2	6	5	3	2	1	0	0	0
772	5	7	7	5	4	2	0	0	0
773	3	6	7	2	1	2	0	0	0
774	3	4	6	4	3	1	0	0	0
775	5	4	3	4	2	1	0	0	0
776	9	4	7	2	2	0	0	0	0
777	4	6	2	2	1	1	0	0	0
778	3	3	3	6	3	1	0	0	0
779	3	3	4	2	7	1	0	0	0
780	5	6	1	4	0	0	0	0	0
781	5	4	1	4	0	0	0	0	0
782	3	0	4	3	2	1	0	0	0
783	4	1	4	5	2	1	0	0	0
784	3	5	3	3	4	0	0	0	0
785	7	4	5	0	2	1	0	0	0
786	6	1	7	3	4	1	0	0	0
787	5	1	5	7	3	0	0	0	0
788	2	5	2	5	3	2	0	0	0
789	2	6	1	1	2	0	0	0	0
790	4	1	4	3	3	2	0	0	0
791	5	8	8	7	3	2	0	0	0
792	3	1	4	1	2	0	0	0	0
793	1	6	4	5	4	0	0	0	0
794	8	2	1	3	1	1	0	0	0
795	4	5	6	3	1	1	0	0	0
796	2	5	5	5	2	3	0	0	0
797	3	2	3	1	3	1	0	0	0
798	4	3	3	3	1	2	0	0	0
799	6	3	2	3	3	2	0	0	0
800	6	5	3	1	1	0	0	0	0
801	6	1	3	5	3	0	0	0	0
802	2	3	3	4	2	0	0	0	0
803	5	4	3	4	1	0	0	0	0
804	4	3	4	3	1	1	0	0	0
805	2	7	1	3	4	2	0	0	0
806	4	1	1	2	3	1	0	0	0
807	7	5	4	5	4	0	0	0	0
808	0	5	6	3	3	3	0	0	0
809	5	5	7	2	4	1	0	0	0
810	5	2	6	1	2	0	0	0	0
811	6	5	3	2	2	1	0	0	0
812	2	6	4	2	4	0	0	0	0
813	2	3	2	3	4	0	0	0	0
814	1	6	9	2	3	0	0	0	0
815	2	6	3	5	3	0	0	0	0
816	4	4	1	2	9	1	0	0	0
817	7	1	4	1	2	2	0	0	0
818	3	4	3	3	6	0	0	0	0
819	10	4	1	3	0	0	0	0	0
820	4	2	2	2	3	1	0	0	0
821	6	2	6	4	1	0	0	0	0
822	4	6	6	3	0	1	0	0	0
823	2	4	1	2	0	1	0	0	0
824	5	8	2	1	1	0	0	0	0
825	2	1	11	4	3	0	0	0	0
826	2	2	3	3	0	1	0	0	0
827	3	3	0	3	0	2	0	0	0
828	2	5	1	3	0	0	0	0	0
829	12	8	5	3	4	0	0	0	0
830	8	3	3	5	3	1	0	0	0
831	2	5	7	7	2	4	0	0	0
832	3	4	4	1	3	0	0	0	0
833	3	5	5	4	2	1	0	0	0
834	4	5	3	6	0	0	0	0	0
835	2	3	5	9	4	0	0	0	0
836	6	4	6	6	4	2	0	0	0
837	5	2	2	1	4	0	0	0	0
838	3	5	1	1	1	0	0	0	0
839	7	7	4	2	1	2	0	0	0
840	4	4	2	2	1	1	0	0	0
841	6	7	5	3	2	0	0	0	0
842	5	5	4	4	2	0	0	0	0
843	6	2	3	4	1	0	0	0	0
844	2	3	5	1	1	2	0	0	0
845	6	4	0	3	1	2	0	0	0
846	4	3	1	9	4	1	0	0	0
847	6	3	10	3	2	0	0	0	0
848	5	5	3	4	3	0	0	0	0
849	2	7	7	1	0	0	0	0	0
850	2	2	5	4	3	0	0	0	0
851	4	5	4	5	2	0	0	0	0
852	3	4	2	0	2	0	0	0	0
853	8	3	5	2	1	0	0	0	0
854	1	3	2	2	2	0	0	0	0
855	6	2	4	0	1	0	0	0	0
856	7	5	3	4	3	1	0	0	0
857	3	8	3	3	2	0	0	0	0
858	2	5	1	3	1	0	0	0	0
859	4	3	3	3	5	0	0	0	0
860	4	5	2	5	5	1	0	0	0
861	2	4	6	3	3	0	0	0	0
862	4	2	5	3	1	1	0	0	0
863	4	3	6	8	2	0	0	0	0
864	3	8	0	5	3	0	0	0	0
865	0	3	1	4	3	0	0	0	0
866	5	7	6	4	5	0	0	0	0
867	7	3	2	4	4	1	0	0	0
868	3	5	1	2	1	2	0	0	0
869	3	3	6	3	1	1	0	0	0
870	3	8	4	5	3	0	0	0	0
871	3	4	4	3	3	0	0	0	0
872	4	5	4	2	1	1	0	0	0
873	6	3	4	5	1	0	0	0	0
874	1	2	2	3	3	0	0	0	0
875	7	3	4	4	1	0	0	0	0
876	3	3	3	3	1	2	0	0	0
877	1	4	1	1	2	0	0	0	0
878	4	5	3	1	2	0	0	0	0
879	3	5	7	6	2	1	0	0	0
880	6	2	5	5	6	0	0	0	0
881	4	4	3	4	1	1	0	0	0
882	3	4	3	4	3	0	0	0	0
883	2	2	2	5	1	0	0	0	0
884	3	3	5	3	0	0	0	0	0
885	4	8	0	2	0	0	0	0	0
886	2	4	5	2	2	0	0	0	0
887	6	1	5	4	1	0	0	0	0
888	3	0	1	7	1	0	0	0	0
889	9	2	2	2	0	0	0	0	0
890	0	3	3	1	2	0	0	0	0
891	0	6	3	1	1	1	0	0	0
892	5	5	1	3	3	0	0	0	0
893	2	2	5	1	1	0	0	0	0
894	5	6	2	0	0	0	0	0	0
895	2	6	5	4	2	0	0	0	0
896	5	2	5	2	2	0	0	0	0
897	6	2	4	2	0	0	0	0	0
898	4	4	3	2	3	1	0	0	0
899	4	4	4	1	2	0	0	0	0
900	6	1	4	1	2	0	0	0	0
901	7	5	5	3	1	0	0	0	0
902	5	3	3	4	2	0	0	0	0
903	2	2	4	4	3	0	0	0	0
904	3	1	1	4	1	0	0	0	0
905	5	4	1	2	2	1	0	0	0
906	8	3	2	5	1	1	0	0	0
907	4	8	4	2	2	0	0	0	0
908	4	2	4	1	1	0	0	0	0
909	2	5	1	4	3	0	0	0	0
910	7	4	4	6	3	0	0	0	0
911	3	3	2	3	2	0	0	0	0
912	4	10	6	1	1	1	0	0	0
913	6	1	4	3	1	0	0	0	0
914	7	2	4	2	1	0	0	0	0
915	1	4	1	3	0	0	0	0	0
916	3	4	3	1	1	0	0	0	0
917	2	5	3	3	0	0	0	0	0
918	2	5	5	1	0	0	0	0	0
919	3	2	3	3	1	1	0	0	0
920	3	4	5	1	5	0	0	0	0
921	3	2	4	7	2	0	0	0	0
922	3	6	3	3	3	1	0	0	0
923	2	6	4	1	1	0	0	0	0
924	6	2	6	2	2	0	0	0	0
925	7	3	5	5	3	0	0	0	0
926	4	2	0	1	4	0	0	0	0
927	7	3	3	4	0	0	0	0	0
928	2	7	1	4	1	0	0	0	0
929	6	3	1	2	1	0	0	0	0
930	2	5	2	2	4	0	0	0	0
931	5	3	5	7	2	0	0	0	0
932	3	6	5	3	0	0	0	0	0
933	3	4	2	3	0	2	0	0	0
934	2	1	7	1	1	2	0	0	0
935	1	1	4	2	3	0	0	0	0
936	6	3	2	4	1	0	0	0	0
937	0	5	7	2	2	0	0	0	0
938	5	3	1	5	0	0	0	0	0
939	4	5	3	3	2	0	0	0	0
940	4	3	2	1	2	0	0	0	0
941	5	3	1	1	2	1	0	0	0
942	3	4	7	1	1	0	0	0	0
943	5	6	3	4	3	1	0	0	0
944	3	3	3	2	0	0	0	0	0
945	5	2	3	2	2	0	0	0	0
946	1	7	4	3	3	0	0	0	0
947	0	5	1	3	0	0	0	0	0
948	3	2	3	3	0	1	0	0	0
949	3	4	1	1	1	0	0	0	0
950	3	5	2	4	2	0	0	0	0
951	1	4	1	4	0	0	0	0	0
952	6	3	7	5	4	0	0	0	0
953	3	4	4	4	1	0	0	0	0
954	4	2	4	0	0	0	0	0	0
955	7	1	3	1	1	0	0	0	0
956	2	1	3	1	3	0	0	0	0
957	2	4	1	4	2	0	0	0	0
958	8	4	4	4	1	0	0	0	0
959	5	2	3	4	3	0	0	0	0
960	3	1	2	3	2	0	0	0	0
961	7	3	3	4	2	0	0	0	0
962	7	3	2	1	1	0	0	0	0
963	4	4	2	0	1	0	0	0	0
964	4	5	9	0	1	0	0	0	0
965	6	5	5	4	4	0	0	0	0
966	5	6	3	2	1	0	0	0	0
967	2	3	3	0	4	0	0	0	0
968	1	2	2	6	1	1	0	0	0
969	6	0	1	0	3	0	0	0	0
970	4	4	4	2	1	1	0	0	0
971	5	5	4	6	3	0	0	0	0
972	0	1	3	6	0	0	0	0	0
973	4	5	4	3	1	0	0	0	0
974	3	6	6	0	2	0	0	0	0
975	4	4	3	3	3	0	0	0	0
976	7	2	3	2	0	0	0	0	0
977	2	5	1	4	0	0	0	0	0
978	5	7	6	0	0	0	0	0	0
979	0	3	2	0	3	0	0	0	0
980	4	3	2	0	2	0	0	0	0
981	2	3	2	3	2	0	0	0	0
982	6	3	2	3	2	0	0	0	0
983	4	1	7	2	2	0	0	0	0
984	5	2	4	1	5	0	0	0	0
985	6	4	1	5	2	0	0	0	0
986	6	6	0	2	1	0	0	0	0
987	1	2	2	3	2	0	0	0	0
988	6	11	5	7	1	0	0	0	0
989	8	3	2	1	0	0	0	0	0
990	9	6	3	3	2	0	0	0	0
991	4	2	2	3	0	0	0	0	0
992	5	5	7	1	1	0	0	0	0
993	6	2	2	5	2	0	0	0	0
994	3	5	2	4	3	1	0	0	0
995	2	3	3	5	0	0	0	0	0
996	5	7	5	3	2	1	0	0	0
997	3	2	6	3	3	0	0	0	0
998	0	3	6	3	1	0	0	0	0
999	4	1	3	6	2	0	0	0	0
1000	7	4	1	1	0	0	0	0	0
1001	1	0	1	2	2	0	0	0	0
1002	4	4	4	6	2	0	0	0	0
1003	3	5	4	3	0	0	0	0	0
1004	1	1	2	4	0	0	0	0	0
1005	4	2	5	3	1	0	0	0	0
1006	2	4	4	1	1	0	0	0	0
1007	6	1	4	3	1	0	0	0	0
1008	1	1	1	6	0	0	0	0	0
1009	2	4	0	1	0	2	0	0	0
1010	2	2	0	3	0	0	0	0	0
1011	5	6	5	1	1	0	0	0	0
1012	5	5	4	1	1	1	0	0	0
1013	3	4	2	4	1	0	0	0	0
1014	1	2	1	2	0	0	0	0	0
1015	5	5	5	1	0	0	0	0	0
1016	3	1	4	3	2	0	0	0	0
1017	6	2	1	2	1	0	0	0	0
1018	2	6	3	3	2	0	0	0	0
1019	3	4	3	3	0	0	0	0	0
1020	3	4	8	0	0	0	0	0	0
1021	3	5	4	3	1	0	0	0	0
1022	2	1	9	3	2	0	0	0	0
1023	4	2	3	6	2	0	0	0	0
1024	4	7	1	2	2	0	0	0	0
1025	1	1	7	4	0	1	0	0	0
1026	0	2	4	4	2	0	0	0	0
1027	1	5	6	0	2	0	0	0	0
1028	5	5	3	4	3	0	0	0	0
1029	2	5	2	2	2	0	0	0	0
1030	3	5	2	7	0	0	0	0	0
1031	2	3	8	2	2	0	0	0	0
1032	3	6	3	2	1	0	0	0	0
1033	3	4	8	5	0	0	0	0	0
1034	4	4	3	3	1	0	0	0	0
1035	4	2	1	3	1	0	0	0	0
1036	6	6	4	4	0	0	0	0	0
1037	1	3	2	2	1	0	0	0	0
1038	4	1	2	2	1	0	0	0	0
1039	4	1	2	4	0	0	0	0	0
1040	7	3	4	2	1	0	0	0	0
1041	2	3	6	4	1	0	0	0	0
1042	6	3	2	2	2	0	0	0	0
1043	4	4	3	4	2	0	0	0	0
1044	3	4	1	5	2	0	0	0	0
1045	3	4	4	2	3	0	0	0	0
1046	2	1	1	1	3	0	0	0	0
1047	2	3	4	2	2	0	0	0	0
1048	2	3	2	2	2	0	0	0	0
1049	3	7	3	1	2	0	0	0	0
1050	0	6	6	2	2	0	0	0	0
1051	4	4	4	2	2	0	0	0	0
1052	4	5	3	2	2	0	0	0	0
1053	3	3	3	2	2	0	0	0	0
1054	2	0	2	0	0	0	0	0	0
1055	5	2	1	3	0	0	0	0	0
1056	7	2	3	3	2	0	0	0	0
1057	7	5	2	4	1	0	0	0	0
1058	5	3	1	5	0	0	0	0	0
1059	2	8	1	3	2	0	0	0	0
1060	1	2	1	4	1	0	0	0	0
1061	4	4	1	4	0	0	0	0	0
1062	2	2	5	3	1	0	0	0	0
1063	3	3	6	3	0	0	0	0	0
1064	8	4	2	2	2	0	0	0	0
1065	1	4	1	2	1	0	0	0	0
1066	1	2	4	2	1	0	0	0	0
1067	5	3	1	0	2	0	0	0	0
1068	5	3	2	2	1	0	0	0	0
1069	3	3	0	2	1	0	0	0	0
1070	6	4	5	1	2	0	0	0	0
1071	3	5	5	0	1	0	0	0	0
1072	4	3	3	1	2	0	0	0	0
1073	3	2	1	3	0	0	0	0	0
1074	6	3	4	2	1	0	0	0	0
1075	3	5	5	2	0	0	0	0	0
1076	1	3	6	3	2	0	0	0	0
1077	3	8	3	2	2	0	0	0	0
1078	4	4	3	1	0	0	0	0	0
1079	2	3	3	2	1	0	0	0	0
1080	1	2	1	1	2	0	0	0	0
1081	7	2	5	3	0	0	0	0	0
1082	6	4	6	7	1	0	0	0	0
1083	6	8	2	2	1	0	0	0	0
1084	2	1	3	1	1	0	0	0	0
1085	4	2	3	1	0	0	0	0	0
1086	2	0	5	4	1	0	0	0	0
1087	3	6	2	0	1	0	0	0	0
1088	6	2	2	1	1	0	0	0	0
1089	2	5	2	2	0	0	0	0	0
1090	3	3	4	2	2	0	0	0	0
1091	4	4	5	2	2	0	0	0	0
1092	2	4	1	5	0	0	0	0	0
1093	3	3	3	2	0	0	0	0	0
1094	5	1	1	0	1	0	0	0	0
1095	3	3	5	3	1	0	0	0	0
1096	3	6	1	1	1	0	0	0	0
1097	3	3	1	2	1	0	0	0	0
1098	3	2	2	5	1	0	0	0	0
1099	6	4	1	5	0	0	0	0	0
1100	6	2	1	5	2	0	0	0	0
1101	7	1	2	2	1	0	0	0	0
1102	2	0	5	4	1	0	0	0	0
1103	2	3	1	3	3	0	0	0	0
1104	2	0	5	2	3	0	0	0	0
1105	4	3	3	6	1	0	0	0	0
1106	2	3	3	3	0	0	0	0	0
1107	3	3	4	2	0	0	0	0	0
1108	11	2	2	2	2	0	0	0	0
1109	4	3	4	1	0	0	0	0	0
1110	3	3	3	3	0	0	0	0	0
1111	5	2	2	1	1	0	0	0	0
1112	3	2	5	2	0	0	0	0	0
1113	1	8	1	2	0	0	0	0	0
1114	8	3	4	2	0	0	0	0	0
1115	4	4	1	2	1	0	0	0	0
1116	7	7	4	4	3	0	0	0	0
1117	2	2	1	2	1	0	0	0	0
1118	5	3	5	3	1	0	0	0	0
1119	2	5	4	1	2	0	0	0	0
1120	3	5	5	1	2	0	0	0	0
1121	2	5	5	4	0	0	0	0	0
1122	3	3	2	2	1	0	0	0	0
1123	1	3	3	1	0	0	0	0	0
1124	2	4	4	2	0	0	0	0	0
1125	2	4	2	2	1	0	0	0	0
1126	1	3	1	2	0	0	0	0	0
1127	2	4	4	4	0	0	0	0	0
1128	1	0	1	2	1	0	0	0	0
1129	5	2	3	4	1	0	0	0	0
1130	6	4	8	2	1	0	0	0	0
1131	4	2	3	3	1	0	0	0	0
1132	1	3	5	4	2	0	0	0	0
1133	1	4	2	1	1	0	0	0	0
1134	4	3	1	6	1	0	0	0	0
1135	4	2	1	3	3	0	0	0	0
1136	6	4	2	0	1	0	0	0	0
1137	2	7	1	1	0	0	0	0	0
1138	2	7	0	2	1	0	0	0	0
1139	5	4	6	1	1	0	0	0	0
1140	2	1	3	3	1	0	0	0	0
1141	6	4	2	1	0	0	0	0	0
1142	4	2	3	3	0	0	0	0	0
1143	3	1	2	3	2	0	0	0	0
1144	2	1	0	5	2	0	0	0	0
1145	5	2	5	1	0	0	0	0	0
1146	3	5	4	1	0	0	0	0	0
1147	6	4	4	3	0	0	0	0	0
1148	5	3	1	3	1	0	0	0	0
1149	3	4	1	2	2	0	0	0	0
1150	4	1	2	1	1	0	0	0	0
1151	5	2	3	1	0	0	0	0	0
1152	4	4	3	3	1	0	0	0	0
1153	1	2	2	5	0	0	0	0	0
1154	5	2	3	2	1	0	0	0	0
1155	1	3	1	2	1	0	0	0	0
1156	4	2	5	3	0	0	0	0	0
1157	3	8	1	1	0	0	0	0	0
1158	6	3	1	3	0	0	0	0	0
1159	6	4	8	2	1	0	0	0	0
1160	1	3	4	4	2	0	0	0	0
1161	1	1	1	2	0	0	0	0	0
1162	2	6	2	2	1	0	0	0	0
1163	0	2	4	2	1	0	0	0	0
1164	7	5	6	2	1	0	0	0	0
1165	4	4	5	3	1	0	0	0	0
1166	2	4	2	4	0	0	0	0	0
1167	3	2	2	3	3	0	0	0	0
1168	1	4	4	2	1	0	0	0	0
1169	0	2	5	2	2	0	0	0	0
1170	4	3	4	4	1	0	0	0	0
1171	3	3	1	0	0	0	0	0	0
1172	3	3	4	1	0	0	0	0	0
1173	2	7	5	0	3	0	0	0	0
1174	4	2	2	5	0	0	0	0	0
1175	2	3	1	3	1	0	0	0	0
1176	1	3	3	0	1	0	0	0	0
1177	3	6	4	0	3	0	0	0	0
1178	5	4	2	2	0	0	0	0	0
1179	4	8	4	1	0	0	0	0	0
1180	5	4	5	4	0	0	0	0	0
1181	7	6	4	3	0	0	0	0	0
1182	5	3	2	6	1	0	0	0	0
1183	1	3	2	1	0	0	0	0	0
1184	3	5	6	0	0	0	0	0	0
1185	4	2	5	0	0	0	0	0	0
1186	4	6	2	4	3	0	0	0	0
1187	6	3	4	4	1	0	0	0	0
1188	4	0	3	1	2	0	0	0	0
1189	2	4	1	3	0	0	0	0	0
1190	3	3	1	0	0	0	0	0	0
1191	2	6	5	1	0	0	0	0	0
1192	8	5	1	0	1	0	0	0	0
1193	3	3	0	2	1	0	0	0	0
1194	1	2	1	3	0	0	0	0	0
1195	4	5	5	1	1	0	0	0	0
1196	2	3	1	2	2	0	0	0	0
1197	2	1	2	0	0	0	0	0	0
1198	2	3	1	2	0	0	0	0	0
1199	4	1	3	4	1	0	0	0	0
1200	2	5	4	3	0	0	0	0	0
1201	5	2	5	4	1	0	0	0	0
1202	2	6	4	4	1	0	0	0	0
1203	4	3	2	3	0	0	0	0	0
1204	1	6	2	1	0	0	0	0	0
1205	6	2	3	0	0	0	0	0	0
1206	3	1	6	5	1	0	0	0	0
1207	5	2	3	1	1	0	0	0	0
1208	5	3	5	2	0	0	0	0	0
1209	3	2	5	4	0	0	0	0	0
1210	2	2	2	3	1	0	0	0	0
1211	3	4	4	3	2	0	0	0	0
1212	3	2	3	0	1	0	0	0	0
1213	5	1	3	3	0	0	0	0	0
1214	0	3	3	4	1	0	0	0	0
1215	5	5	1	2	0	0	0	0	0
1216	3	2	2	2	0	0	0	0	0
1217	1	9	1	4	1	0	0	0	0
1218	4	3	0	0	1	0	0	0	0
1219	3	5	3	3	1	0	0	0	0
1220	1	4	5	0	1	0	0	0	0
1221	2	2	4	0	0	0	0	0	0
1222	4	2	5	1	1	0	0	0	0
1223	5	1	5	2	0	0	0	0	0
1224	5	4	0	3	1	0	0	0	0
1225	2	3	6	1	2	0	0	0	0
1226	4	1	4	0	0	0	0	0	0
1227	4	8	5	0	0	0	0	0	0
1228	7	6	3	4	0	0	0	0	0
1229	4	5	4	1	1	0	0	0	0
1230	3	1	2	1	0	0	0	0	0
1231	3	4	5	1	2	0	0	0	0
1232	8	4	2	2	1	0	0	0	0
1233	4	4	6	2	1	0	0	0	0
1234	8	6	2	1	0	0	0	0	0
1235	4	8	3	0	2	0	0	0	0
1236	4	3	5	1	0	0	0	0	0
1237	2	3	3	1	1	0	0	0	0
1238	2	3	3	3	0	0	0	0	0
1239	4	3	1	3	0	0	0	0	0
1240	3	3	7	2	0	0	0	0	0
1241	3	4	1	0	1	0	0	0	0
1242	4	7	2	0	0	0	0	0	0
1243	0	4	0	3	0	0	0	0	0
1244	5	6	2	1	1	0	0	0	0
1245	3	0	3	6	0	0	0	0	0
1246	4	1	1	2	0	0	0	0	0
1247	4	1	1	2	0	0	0	0	0
1248	6	9	7	2	0	0	0	0	0
1249	4	3	0	3	0	0	0	0	0
1250	4	4	1	0	0	0	0	0	0
1251	4	1	3	3	0	0	0	0	0
1252	3	1	5	3	0	0	0	0	0
1253	0	3	1	3	0	0	0	0	0
1254	4	2	1	4	1	0	0	0	0
1255	7	2	5	5	0	0	0	0	0
1256	3	2	2	1	0	0	0	0	0
1257	1	5	2	0	0	0	0	0	0
1258	6	4	2	2	0	0	0	0	0
1259	3	3	8	0	1	0	0	0	0
1260	2	4	3	1	0	0	0	0	0
1261	3	1	5	0	0	0	0	0	0
1262	1	3	5	4	0	0	0	0	0
1263	2	1	2	2	0	0	0	0	0
1264	0	3	4	1	0	0	0	0	0
1265	3	2	4	1	0	0	0	0	0
1266	4	4	2	4	0	0	0	0	0
1267	2	6	2	1	1	0	0	0	0
1268	7	3	1	1	0	0	0	0	0
1269	1	1	5	2	0	0	0	0	0
1270	2	3	3	2	0	0	0	0	0
1271	2	4	2	1	0	0	0	0	0
1272	5	9	2	3	0	0	0	0	0
1273	1	5	8	1	0	0	0	0	0
1274	3	0	3	0	0	0	0	0	0
1275	0	4	3	1	0	0	0	0	0
1276	3	1	1	4	0	0	0	0	0
1277	7	2	6	2	0	0	0	0	0
1278	3	4	6	3	0	0	0	0	0
1279	10	5	0	1	1	0	0	0	0
1280	1	2	5	1	1	0	0	0	0
1281	0	1	2	2	0	0	0	0	0
1282	1	2	4	3	0	0	0	0	0
1283	5	2	4	3	0	0	0	0	0
1284	2	2	2	1	0	0	0	0	0
1285	3	2	4	1	1	0	0	0	0
1286	0	2	2	2	0	0	0	0	0
1287	5	2	0	0	1	0	0	0	0
1288	3	1	5	1	0	0	0	0	0
1289	6	1	3	2	0	0	0	0	0
1290	5	0	2	5	0	0	0	0	0
1291	3	1	3	2	0	0	0	0	0
1292	3	2	5	2	1	0	0	0	0
1293	5	2	1	1	0	0	0	0	0
1294	4	2	1	2	0	0	0	0	0
1295	2	0	2	0	0	0	0	0	0
1296	1	4	2	2	0	0	0	0	0
1297	2	3	3	1	0	0	0	0	0
1298	3	2	1	4	2	0	0	0	0
1299	5	2	2	3	0	0	0	0	0
1300	1	5	5	0	1	0	0	0	0
1301	5	2	0	2	0	0	0	0	0
1302	3	4	3	1	0	0	0	0	0
1303	5	4	3	0	0	0	0	0	0
1304	2	2	3	0	0	0	0	0	0
1305	4	4	0	1	1	0	0	0	0
1306	1	4	2	0	0	0	0	0	0
1307	4	5	3	1	0	0	0	0	0
1308	5	3	2	0	1	0	0	0	0
1309	5	5	1	2	0	0	0	0	0
1310	3	1	4	1	0	0	0	0	0
1311	2	2	2	1	0	0	0	0	0
1312	1	1	1	3	0	0	0	0	0
1313	3	6	2	2	0	0	0	0	0
1314	7	4	3	2	0	0	0	0	0
1315	5	1	2	0	0	0	0	0	0
1316	6	3	1	4	0	0	0	0	0
1317	4	0	1	2	0	0	0	0	0
1318	3	4	3	1	0	0	0	0	0
1319	3	5	4	1	1	0	0	0	0
1320	2	6	1	2	0	0	0	0	0
1321	1	4	0	1	0	0	0	0	0
1322	6	5	4	4	1	0	0	0	0
1323	5	3	0	1	0	0	0	0	0
1324	7	2	4	1	1	0	0	0	0
1325	5	1	4	1	0	0	0	0	0
1326	3	3	7	1	1	0	0	0	0
1327	6	4	1	1	0	0	0	0	0
1328	1	3	1	1	0	0	0	0	0
1329	3	9	2	1	0	0	0	0	0
1330	3	4	2	0	0	0	0	0	0
1331	5	1	4	1	0	0	0	0	0
1332	4	3	4	0	0	0	0	0	0
1333	1	5	2	2	0	0	0	0	0
1334	6	4	5	2	0	0	0	0	0
1335	4	0	2	1	0	0	0	0	0
1336	4	3	3	1	0	0	0	0	0
1337	7	4	1	4	0	0	0	0	0
1338	5	4	3	1	0	0	0	0	0
1339	1	1	4	3	0	0	0	0	0
1340	4	1	3	2	1	0	0	0	0
1341	2	3	2	3	0	0	0	0	0
1342	2	2	1	3	1	0	0	0	0
1343	2	3	1	2	0	0	0	0	0
1344	3	2	4	1	0	0	0	0	0
1345	5	3	3	1	0	0	0	0	0
1346	2	0	5	2	0	0	0	0	0
1347	5	2	3	1	0	0	0	0	0
1348	4	2	0	2	0	0	0	0	0
1349	2	2	1	1	0	0	0	0	0
1350	3	3	3	1	0	0	0	0	0
1351	4	5	6	2	1	0	0	0	0
1352	1	1	2	0	0	0	0	0	0
1353	1	3	1	1	1	0	0	0	0
1354	4	1	3	0	1	0	0	0	0
1355	4	1	1	2	0	0	0	0	0
1356	3	2	1	3	0	0	0	0	0
1357	1	2	2	1	0	0	0	0	0
1358	3	7	4	1	0	0	0	0	0
1359	2	0	3	1	0	0	0	0	0
1360	5	3	6	1	0	0	0	0	0
1361	2	0	0	2	0	0	0	0	0
1362	2	4	1	2	0	0	0	0	0
1363	3	2	3	1	0	0	0	0	0
1364	3	2	4	0	0	0	0	0	0
1365	2	5	4	0	0	0	0	0	0
1366	2	1	4	2	0	0	0	0	0
1367	3	2	3	3	1	0	0	0	0
1368	0	3	3	0	0	0	0	0	0
1369	4	1	3	1	0	0	0	0	0
1370	6	2	6	1	0	0	0	0	0
1371	5	1	1	2	0	0	0	0	0
1372	1	2	4	0	0	0	0	0	0
1373	0	3	2	0	0	0	0	0	0
1374	1	2	2	0	0	0	0	0	0
1375	4	3	3	3	0	0	0	0	0
1376	2	5	3	2	1	0	0	0	0
1377	3	2	4	3	1	0	0	0	0
1378	3	4	3	0	0	0	0	0	0
1379	4	2	1	0	0	0	0	0	0
1380	8	1	5	1	0	0	0	0	0
1381	1	4	9	2	0	0	0	0	0
1382	4	4	3	1	0	0	0	0	0
1383	4	2	5	1	0	0	0	0	0
1384	4	4	4	0	0	0	0	0	0
1385	2	3	2	1	0	0	0	0	0
1386	4	5	2	0	0	0	0	0	0
1387	2	5	2	2	0	0	0	0	0
1388	2	2	1	0	0	0	0	0	0
1389	6	3	2	2	0	0	0	0	0
1390	8	4	4	2	0	0	0	0	0
1391	5	3	1	1	0	0	0	0	0
1392	0	1	2	1	1	0	0	0	0
1393	2	2	2	2	0	0	0	0	0
1394	3	4	1	0	0	0	0	0	0
1395	0	2	4	0	0	0	0	0	0
1396	1	4	6	2	0	0	0	0	0
1397	2	4	0	2	0	0	0	0	0
1398	4	0	1	2	0	0	0	0	0
1399	0	2	5	0	0	0	0	0	0
1400	2	3	0	2	0	0	0	0	0
1401	0	1	0	2	0	0	0	0	0
1402	2	1	1	0	0	0	0	0	0
1403	3	0	4	2	0	0	0	0	0
1404	2	2	5	2	0	0	0	0	0
1405	5	1	2	3	0	0	0	0	0
1406	3	2	2	4	0	0	0	0	0
1407	3	1	1	1	0	0	0	0	0
1408	2	5	2	1	0	0	0	0	0
1409	4	4	2	0	0	0	0	0	0
1410	2	4	0	2	0	0	0	0	0
1411	8	1	5	1	0	0	0	0	0
1412	3	5	2	2	0	0	0	0	0
1413	3	3	0	0	0	0	0	0	0
1414	4	2	1	1	0	0	0	0	0
1415	2	5	3	1	0	0	0	0	0
1416	3	1	4	2	0	0	0	0	0
1417	1	1	5	2	0	0	0	0	0
1418	4	5	2	1	0	0	0	0	0
1419	6	5	2	3	0	0	0	0	0
1420	5	1	3	0	0	0	0	0	0
1421	7	4	3	2	0	0	0	0	0
1422	2	1	5	1	0	0	0	0	0
1423	1	8	4	0	0	0	0	0	0
1424	3	1	4	0	0	0	0	0	0
1425	4	3	2	0	0	0	0	0	0
1426	2	3	2	1	0	0	0	0	0
1427	3	3	8	2	0	0	0	0	0
1428	3	3	1	1	0	0	0	0	0
1429	2	2	2	1	0	0	0	0	0
1430	4	3	1	1	0	0	0	0	0
1431	1	4	4	1	0	0	0	0	0
1432	1	5	4	4	0	0	0	0	0
1433	5	3	1	1	0	0	0	0	0
1434	2	7	1	1	0	0	0	0	0
1435	4	2	2	1	0	0	0	0	0
1436	4	3	1	2	0	0	0	0	0
1437	1	2	5	2	0	0	0	0	0
1438	1	3	1	0	0	0	0	0	0
1439	4	4	6	2	0	0	0	0	0
1440	3	2	2	0	0	0	0	0	0
1441	2	6	1	0	0	0	0	0	0
1442	5	2	4	1	0	0	0	0	0
1443	2	9	4	0	0	0	0	0	0
1444	2	3	0	0	0	0	0	0	0
1445	5	3	1	2	0	0	0	0	0
1446	0	1	3	5	0	0	0	0	0
1447	3	5	1	3	0	0	0	0	0
1448	9	6	1	0	0	0	0	0	0
1449	2	1	3	1	0	0	0	0	0
1450	5	4	1	1	0	0	0	0	0
1451	5	0	3	2	0	0	0	0	0
1452	1	3	3	2	0	0	0	0	0
1453	7	3	3	3	0	0	0	0	0
1454	3	3	3	0	0	0	0	0	0
1455	1	6	3	0	0	0	0	0	0
1456	3	3	0	0	0	0	0	0	0
1457	1	3	4	1	0	0	0	0	0
1458	3	3	5	0	0	0	0	0	0
1459	2	0	3	1	0	0	0	0	0
1460	4	2	6	1	0	0	0	0	0
1461	4	5	2	0	0	0	0	0	0
1462	3	5	2	3	0	0	0	0	0
1463	2	4	3	1	0	0	0	0	0
1464	3	1	1	0	0	0	0	0	0
1465	1	6	2	1	0	0	0	0	0
1466	4	2	3	1	0	0	0	0	0
1467	3	3	3	1	0	0	0	0	0
1468	2	5	1	0	0	0	0	0	0
1469	2	6	1	2	0	0	0	0	0
1470	3	7	1	1	0	0	0	0	0
1471	1	6	2	2	0	0	0	0	0
1472	3	3	3	0	0	0	0	0	0
1473	2	2	0	1	0	0	0	0	0
1474	3	4	1	1	0	0	0	0	0
1475	4	8	0	2	0	0	0	0	0
1476	6	6	0	1	0	0	0	0	0
1477	2	1	2	0	0	0	0	0	0
1478	4	1	4	0	0	0	0	0	0
1479	3	2	5	2	0	0	0	0	0
1480	1	2	2	2	0	0	0	0	0
1481	4	5	2	1	0	0	0	0	0
1482	2	3	1	3	0	0	0	0	0
1483	2	2	2	1	0	0	0	0	0
1484	4	3	2	2	0	0	0	0	0
1485	8	2	2	3	0	0	0	0	0
1486	0	1	3	0	0	0	0	0	0
1487	1	3	0	0	0	0	0	0	0
1488	5	2	1	1	0	0	0	0	0
1489	3	5	2	0	0	0	0	0	0
1490	3	2	2	0	0	0	0	0	0
1491	5	6	2	0	0	0	0	0	0
1492	3	4	2	3	0	0	0	0	0
1493	4	2	2	2	0	0	0	0	0
1494	4	2	3	0	0	0	0	0	0
1495	2	4	2	1	0	0	0	0	0
1496	2	1	3	1	0	0	0	0	0
1497	2	5	7	2	0	0	0	0	0
1498	2	2	1	2	0	0	0	0	0
1499	3	3	2	0	0	0	0	0	0
1500	3	3	4	1	0	0	0	0	0
1501	4	5	1	3	0	0	0	0	0
1502	4	3	1	2	0	0	0	0	0
1503	1	1	0	0	0	0	0	0	0
1504	6	1	4	0	0	0	0	0	0
1505	3	4	0	0	0	0	0	0	0
1506	3	4	0	0	0	0	0	0	0
1507	4	2	3	2	0	0	0	0	0
1508	2	4	6	1	0	0	0	0	0
1509	3	2	2	1	0	0	0	0	0
1510	3	1	1	0	0	0	0	0	0
1511	6	2	4	0	0	0	0	0	0
1512	1	4	0	0	0	0	0	0	0
1513	3	1	2	1	0	0	0	0	0
1514	7	3	4	1	0	0	0	0	0
1515	4	4	5	0	0	0	0	0	0
1516	1	4	2	1	0	0	0	0	0
1517	3	4	1	2	0	0	0	0	0
1518	6	1	4	0	0	0	0	0	0
1519	4	3	4	1	0	0	0	0	0
1520	1	3	5	2	0	0	0	0	0
1521	3	1	5	0	0	0	0	0	0
1522	4	2	1	1	0	0	0	0	0
1523	1	2	1	2	0	0	0	0	0
1524	2	0	2	0	0	0	0	0	0
1525	5	3	2	1	0	0	0	0	0
1526	1	1	3	1	0	0	0	0	0
1527	3	6	1	1	0	0	0	0	0
1528	5	2	3	1	0	0	0	0	0
1529	2	2	2	0	0	0	0	0	0
1530	6	1	2	2	0	0	0	0	0
1531	1	3	5	0	0	0	0	0	0
1532	8	2	3	1	0	0	0	0	0
1533	3	2	0	1	0	0	0	0	0
1534	3	3	1	1	0	0	0	0	0
1535	5	3	2	0	0	0	0	0	0
1536	5	5	2	0	0	0	0	0	0
1537	3	1	3	0	0	0	0	0	0
1538	7	1	3	1	0	0	0	0	0
1539	0	1	4	1	0	0	0	0	0
1540	3	3	1	1	0	0	0	0	0
1541	4	4	2	1	0	0	0	0	0
1542	1	3	4	1	0	0	0	0	0
1543	4	3	2	0	0	0	0	0	0
1544	2	4	2	0	0	0	0	0	0
1545	1	1	4	0	0	0	0	0	0
1546	5	2	4	0	0	0	0	0	0
1547	1	2	3	1	0	0	0	0	0
1548	0	1	2	1	0	0	0	0	0
1549	2	2	0	1	0	0	0	0	0
1550	2	4	1	4	0	0	0	0	0
1551	1	1	1	1	0	0	0	0	0
1552	2	4	3	1	0	0	0	0	0
1553	3	1	3	0	0	0	0	0	0
1554	2	3	1	0	0	0	0	0	0
1555	2	1	1	2	0	0	0	0	0
1556	3	3	3	1	0	0	0	0	0
1557	2	2	2	2	0	0	0	0	0
1558	4	0	2	1	0	0	0	0	0
1559	4	3	2	1	0	0	0	0	0
1560	3	0	3	1	0	0	0	0	0
1561	0	3	2	0	0	0	0	0	0
1562	2	4	3	2	0	0	0	0	0
1563	1	5	1	1	0	0	0	0	0
1564	6	3	0	0	0	0	0	0	0
1565	1	1	2	1	0	0	0	0	0
1566	2	2	2	2	0	0	0	0	0
1567	4	3	5	1	0	0	0	0	0
1568	3	4	4	1	0	0	0	0	0
1569	3	2	1	1	0	0	0	0	0
1570	2	2	2	0	0	0	0	0	0
1571	5	9	1	1	0	0	0	0	0
1572	4	2	3	1	0	0	0	0	0
1573	5	3	4	2	0	0	0	0	0
1574	3	4	3	1	0	0	0	0	0
1575	3	3	1	0	0	0	0	0	0
1576	3	6	1	1	0	0	0	0	0
1577	3	1	4	0	0	0	0	0	0
1578	4	1	2	0	0	0	0	0	0
1579	3	4	5	2	0	0	0	0	0
1580	5	1	3	0	0	0	0	0	0
1581	5	2	2	1	0	0	0	0	0
1582	2	2	6	1	0	0	0	0	0
1583	4	0	1	1	0	0	0	0	0
1584	2	4	1	2	0	0	0	0	0
1585	5	3	6	1	0	0	0	0	0
1586	2	3	3	0	0	0	0	0	0
1587	2	5	2	0	0	0	0	0	0
1588	3	8	2	0	0	0	0	0	0
1589	5	3	3	1	0	0	0	0	0
1590	3	4	2	1	0	0	0	0	0
1591	5	6	2	0	0	0	0	0	0
1592	1	2	0	3	0	0	0	0	0
1593	2	3	3	2	0	0	0	0	0
1594	6	1	2	0	0	0	0	0	0
1595	3	4	1	0	0	0	0	0	0
1596	5	4	2	0	0	0	0	0	0
1597	6	1	0	1	0	0	0	0	0
1598	0	3	1	1	0	0	0	0	0
1599	5	1	1	0	0	0	0	0	0
1600	3	3	2	0	0	0	0	0	0
1601	5	3	1	0	0	0	0	0	0
1602	5	4	2	2	0	0	0	0	0
1603	6	2	1	0	0	0	0	0	0
1604	4	4	3	0	0	0	0	0	0
1605	4	4	2	0	0	0	0	0	0
1606	3	0	5	2	0	0	0	0	0
1607	2	1	0	1	0	0	0	0	0
1608	4	3	2	0	0	0	0	0	0
1609	1	3	3	0	0	0	0	0	0
1610	7	1	0	1	0	0	0	0	0
1611	4	4	3	0	0	0	0	0	0
1612	5	3	3	1	0	0	0	0	0
1613	4	2	0	0	0	0	0	0	0
1614	5	1	1	0	0	0	0	0	0
1615	2	0	1	1	0	0	0	0	0
1616	2	3	2	1	0	0	0	0	0
1617	1	2	1	1	0	0	0	0	0
1618	2	2	1	0	0	0	0	0	0
1619	6	7	3	0	0	0	0	0	0
1620	3	2	2	0	0	0	0	0	0
1621	1	1	1	0	0	0	0	0	0
1622	3	1	2	1	0	0	0	0	0
1623	2	6	3	0	0	0	0	0	0
1624	6	1	2	0	0	0	0	0	0
1625	3	5	1	1	0	0	0	0	0
1626	2	2	3	0	0	0	0	0	0
1627	2	2	1	1	0	0	0	0	0
1628	4	2	1	0	0	0	0	0	0
1629	4	2	0	1	0	0	0	0	0
1630	2	5	2	0	0	0	0	0	0
1631	3	1	1	0	0	0	0	0	0
1632	1	3	2	0	0	0	0	0	0
1633	2	3	1	0	0	0	0	0	0
1634	2	5	3	0	0	0	0	0	0
1635	3	0	1	2	0	0	0	0	0
1636	3	1	1	0	0	0	0	0	0
1637	7	10	3	1	0	0	0	0	0
1638	2	4	1	1	0	0	0	0	0
1639	3	5	1	0	0	0	0	0	0
1640	3	6	2	1	0	0	0	0	0
1641	6	5	1	0	0	0	0	0	0
1642	3	7	5	0	0	0	0	0	0
1643	3	5	0	0	0	0	0	0	0
1644	5	2	7	0	0	0	0	0	0
1645	2	2	1	1	0	0	0	0	0
1646	2	1	0	0	0	0	0	0	0
1647	2	2	0	0	0	0	0	0	0
1648	3	3	1	0	0	0	0	0	0
1649	2	3	0	0	0	0	0	0	0
1650	5	4	1	0	0	0	0	0	0
1651	2	2	1	0	0	0	0	0	0
1652	1	9	0	0	0	0	0	0	0
1653	2	4	1	0	0	0	0	0	0
1654	3	4	2	0	0	0	0	0	0
1655	1	3	0	0	0	0	0	0	0
1656	5	1	3	1	0	0	0	0	0
1657	1	5	3	1	0	0	0	0	0
1658	2	3	2	0	0	0	0	0	0
1659	5	3	2	0	0	0	0	0	0
1660	4	2	4	0	0	0	0	0	0
1661	3	6	4	1	0	0	0	0	0
1662	3	4	2	0	0	0	0	0	0
1663	2	1	5	0	0	0	0	0	0
1664	3	4	0	1	0	0	0	0	0
1665	6	3	1	1	0	0	0	0	0
1666	4	3	1	0	0	0	0	0	0
1667	2	3	2	0	0	0	0	0	0
1668	6	5	2	0	0	0	0	0	0
1669	0	2	2	0	0	0	0	0	0
1670	2	0	1	1	0	0	0	0	0
1671	5	2	2	1	0	0	0	0	0
1672	6	5	2	0	0	0	0	0	0
1673	2	5	1	0	0	0	0	0	0
1674	5	3	2	1	0	0	0	0	0
1675	5	2	2	0	0	0	0	0	0
1676	3	0	2	0	0	0	0	0	0
1677	1	3	1	0	0	0	0	0	0
1678	1	4	1	0	0	0	0	0	0
1679	5	1	3	0	0	0	0	0	0
1680	5	2	1	0	0	0	0	0	0
1681	8	3	3	0	0	0	0	0	0
1682	4	4	2	0	0	0	0	0	0
1683	4	0	2	0	0	0	0	0	0
1684	2	5	3	0	0	0	0	0	0
1685	2	3	3	1	0	0	0	0	0
1686	2	4	2	1	0	0	0	0	0
1687	4	2	2	0	0	0	0	0	0
1688	0	3	0	0	0	0	0	0	0
1689	1	3	2	0	0	0	0	0	0
1690	0	4	4	0	0	0	0	0	0
1691	6	3	0	0	0	0	0	0	0
1692	6	3	0	0	0	0	0	0	0
1693	4	4	2	0	0	0	0	0	0
1694	3	2	2	0	0	0	0	0	0
1695	5	4	2	0	0	0	0	0	0
1696	5	4	3	1	0	0	0	0	0
1697	3	4	5	2	0	0	0	0	0
1698	3	3	2	0	0	0	0	0	0
1699	2	1	1	0	0	0	0	0	0
1700	8	0	2	0	0	0	0	0	0
1701	0	3	4	0	0	0	0	0	0
1702	10	5	2	0	0	0	0	0	0
1703	0	2	1	0	0	0	0	0	0
1704	1	1	1	0	0	0	0	0	0
1705	1	1	2	0	0	0	0	0	0
1706	3	1	0	1	0	0	0	0	0
1707	1	2	2	0	0	0	0	0	0
1708	4	4	1	0	0	0	0	0	0
1709	4	3	1	0	0	0	0	0	0
1710	1	0	3	0	0	0	0	0	0
1711	1	5	1	1	0	0	0	0	0
1712	1	1	1	0	0	0	0	0	0
1713	4	1	2	0	0	0	0	0	0
1714	2	3	1	1	0	0	0	0	0
1715	5	4	1	2	0	0	0	0	0
1716	4	4	0	0	0	0	0	0	0
1717	4	5	0	0	0	0	0	0	0
1718	6	0	2	2	0	0	0	0	0
1719	5	4	3	0	0	0	0	0	0
1720	0	6	2	0	0	0	0	0	0
1721	2	3	1	0	0	0	0	0	0
1722	1	1	2	1	0	0	0	0	0
1723	1	5	1	0	0	0	0	0	0
1724	2	2	1	0	0	0	0	0	0
1725	2	7	2	0	0	0	0	0	0
1726	2	2	1	0	0	0	0	0	0
1727	3	1	2	0	0	0	0	0	0
1728	2	3	1	0	0	0	0	0	0
1729	4	4	1	0	0	0	0	0	0
1730	2	1	1	0	0	0	0	0	0
1731	3	4	0	0	0	0	0	0	0
1732	2	2	0	0	0	0	0	0	0
1733	5	0	2	0	0	0	0	0	0
1734	6	2	1	0	0	0	0	0	0
1735	1	1	1	0	0	0	0	0	0
1736	5	3	2	0	0	0	0	0	0
1737	2	4	1	0	0	0	0	0	0
1738	5	4	1	0	0	0	0	0	0
1739	1	3	0	0	0	0	0	0	0
1740	4	2	1	0	0	0	0	0	0
1741	5	2	3	0	0	0	0	0	0
1742	1	0	3	0	0	0	0	0	0
1743	5	4	2	1	0	0	0	0	0
1744	3	3	0	0	0	0	0	0	0
1745	5	6	1	1	0	0	0	0	0
1746	4	7	5	1	0	0	0	0	0
1747	4	2	1	0	0	0	0	0	0
1748	3	3	1	0	0	0	0	0	0
1749	3	5	2	0	0	0	0	0	0
1750	0	4	1	0	0	0	0	0	0
1751	3	7	2	0	0	0	0	0	0
1752	4	2	2	0	0	0	0	0	0
1753	2	4	0	1	0	0	0	0	0
1754	3	4	2	0	0	0	0	0	0
1755	5	5	1	0	0	0	0	0	0
1756	2	3	3	0	0	0	0	0	0
1757	4	3	0	0	0	0	0	0	0
1758	1	0	1	0	0	0	0	0	0
1759	2	3	1	1	0	0	0	0	0
1760	0	6	2	0	0	0	0	0	0
1761	5	3	1	0	0	0	0	0	0
1762	4	4	1	0	0	0	0	0	0
1763	3	2	0	1	0	0	0	0	0
1764	1	0	3	0	0	0	0	0	0
1765	6	1	3	0	0	0	0	0	0
1766	2	1	1	0	0	0	0	0	0
1767	1	1	1	0	0	0	0	0	0
1768	1	3	2	0	0	0	0	0	0
1769	3	3	1	0	0	0	0	0	0
1770	2	1	2	0	0	0	0	0	0
1771	1	1	0	0	0	0	0	0	0
1772	0	3	2	0	0	0	0	0	0
1773	1	4	1	0	0	0	0	0	0
1774	5	5	1	0	0	0	0	0	0
1775	2	1	0	0	0	0	0	0	0
1776	4	3	0	0	0	0	0	0	0
1777	2	5	0	0	0	0	0	0	0
1778	4	1	3	0	0	0	0	0	0
1779	4	4	0	0	0	0	0	0	0
1780	3	0	1	0	0	0	0	0	0
1781	6	2	1	0	0	0	0	0	0
1782	5	1	1	0	0	0	0	0	0
1783	0	5	3	0	0	0	0	0	0
1784	3	4	1	0	0	0	0	0	0
1785	5	3	2	0	0	0	0	0	0
1786	2	7	1	0	0	0	0	0	0
1787	3	4	2	0	0	0	0	0	0
1788	5	1	1	0	0	0	0	0	0
1789	4	2	2	0	0	0	0	0	0
1790	2	4	1	0	0	0	0	0	0
1791	0	3	1	0	0	0	0	0	0
1792	0	4	2	0	0	0	0	0	0
1793	4	5	1	0	0	0	0	0	0
1794	1	1	1	0	0	0	0	0	0
1795	5	5	1	0	0	0	0	0	0
1796	5	2	0	0	0	0	0	0	0
1797	4	2	1	0	0	0	0	0	0
1798	2	2	0	0	0	0	0	0	0
1799	3	2	0	0	0	0	0	0	0
1800	3	3	1	0	0	0	0	0	0
1801	3	1	1	0	0	0	0	0	0
1802	2	3	0	0	0	0	0	0	0
1803	1	3	1	0	0	0	0	0	0
1804	1	4	3	0	0	0	0	0	0
1805	0	3	3	1	0	0	0	0	0
1806	2	0	0	0	0	0	0	0	0
1807	3	3	0	0	0	0	0	0	0
1808	1	1	1	0	0	0	0	0	0
1809	2	3	1	0	0	0	0	0	0
1810	11	2	2	0	0	0	0	0	0
1811	3	4	1	0	0	0	0	0	0
1812	7	2	1	0	0	0	0	0	0
1813	1	1	4	0	0	0	0	0	0
1814	1	1	1	0	0	0	0	0	0
1815	6	4	0	0	0	0	0	0	0
1816	3	2	1	0	0	0	0	0	0
1817	2	1	0	0	0	0	0	0	0
1818	3	0	0	0	0	0	0	0	0
1819	1	3	4	0	0	0	0	0	0
1820	3	2	4	0	0	0	0	0	0
1821	4	3	0	0	0	0	0	0	0
1822	6	3	1	0	0	0	0	0	0
1823	5	0	3	0	0	0	0	0	0
1824	1	3	3	0	0	0	0	0	0
1825	2	2	1	0	0	0	0	0	0
1826	3	4	2	0	0	0	0	0	0
1827	4	2	0	0	0	0	0	0	0
1828	3	2	2	0	0	0	0	0	0
1829	3	5	0	0	0	0	0	0	0
1830	1	1	1	0	0	0	0	0	0
1831	2	6	2	0	0	0	0	0	0
1832	2	3	2	0	0	0	0	0	0
1833	1	5	1	0	0	0	0	0	0
1834	2	2	2	0	0	0	0	0	0
1835	4	2	2	0	0	0	0	0	0
1836	2	3	3	0	0	0	0	0	0
1837	2	5	1	0	0	0	0	0	0
1838	5	3	0	0	0	0	0	0	0
1839	4	5	1	0	0	0	0	0	0
1840	5	4	0	0	0	0	0	0	0
1841	5	1	1	0	0	0	0	0	0
1842	0	1	0	0	0	0	0	0	0
1843	2	1	1	0	0	0	0	0	0
1844	2	1	3	0	0	0	0	0	0
1845	2	4	1	0	0	0	0	0	0
1846	4	5	1	0	0	0	0	0	0
1847	1	4	3	0	0	0	0	0	0
1848	4	1	0	0	0	0	0	0	0
1849	2	2	0	0	0	0	0	0	0
1850	0	1	2	0	0	0	0	0	0
1851	2	3	3	0	0	0	0	0	0
1852	0	2	1	0	0	0	0	0	0
1853	2	4	0	0	0	0	0	0	0
1854	2	1	1	0	0	0	0	0	0
1855	3	5	0	0	0	0	0	0	0
1856	5	1	0	0	0	0	0	0	0
1857	5	3	2	0	0	0	0	0	0
1858	0	2	1	0	0	0	0	0	0
1859	2	1	1	0	0	0	0	0	0
1860	4	1	2	0	0	0	0	0	0
1861	2	4	1	0	0	0	0	0	0
1862	2	0	0	0	0	0	0	0	0
1863	3	3	2	0	0	0	0	0	0
1864	3	4	1	0	0	0	0	0	0
1865	4	2	2	0	0	0	0	0	0
1866	4	4	0	0	0	0	0	0	0
1867	1	3	3	0	0	0	0	0	0
1868	7	2	0	0	0	0	0	0	0
1869	3	2	0	0	0	0	0	0	0
1870	2	3	2	0	0	0	0	0	0
1871	2	3	3	0	0	0	0	0	0
1872	0	1	0	0	0	0	0	0	0
1873	2	1	1	0	0	0	0	0	0
1874	4	2	0	0	0	0	0	0	0
1875	2	3	0	0	0	0	0	0	0
1876	3	3	0	0	0	0	0	0	0
1877	2	0	1	0	0	0	0	0	0
1878	3	2	0	0	0	0	0	0	0
1879	2	1	1	0	0	0	0	0	0
1880	5	3	1	0	0	0	0	0	0
1881	1	3	2	0	0	0	0	0	0
1882	6	2	1	0	0	0	0	0	0
1883	1	1	1	0	0	0	0	0	0
1884	2	1	0	0	0	0	0	0	0
1885	5	2	1	0	0	0	0	0	0
1886	1	0	1	0	0	0	0	0	0
1887	4	3	3	0	0	0	0	0	0
1888	3	3	2	0	0	0	0	0	0
1889	4	6	1	0	0	0	0	0	0
1890	3	4	0	0	0	0	0	0	0
1891	3	2	1	0	0	0	0	0	0
1892	3	2	0	0	0	0	0	0	0
1893	5	5	2	0	0	0	0	0	0
1894	4	2	2	0	0	0	0	0	0
1895	6	2	1	0	0	0	0	0	0
1896	2	2	1	0	0	0	0	0	0
1897	2	2	1	0	0	0	0	0	0
1898	5	3	0	0	0	0	0	0	0
1899	6	5	0	0	0	0	0	0	0
1900	3	3	2	0	0	0	0	0	0
1901	1	4	1	0	0	0	0	0	0
1902	3	4	0	0	0	0	0	0	0
1903	1	3	0	0	0	0	0	0	0
1904	1	2	2	0	0	0	0	0	0
1905	1	2	1	0	0	0	0	0	0
1906	1	1	0	0	0	0	0	0	0
1907	4	4	0	0	0	0	0	0	0
1908	3	4	0	0	0	0	0	0	0
1909	6	3	0	0	0	0	0	0	0
1910	3	3	1	0	0	0	0	0	0
1911	2	1	2	0	0	0	0	0	0
1912	2	1	3	0	0	0	0	0	0
1913	4	4	0	0	0	0	0	0	0
1914	1	3	2	0	0	0	0	0	0
1915	3	2	2	0	0	0	0	0	0
1916	3	1	2	0	0	0	0	0	0
1917	2	2	0	0	0	0	0	0	0
1918	4	2	1	0	0	0	0	0	0
1919	2	0	0	0	0	0	0	0	0
1920	3	5	1	0	0	0	0	0	0
1921	2	0	0	0	0	0	0	0	0
1922	1	1	2	0	0	0	0	0	0
1923	2	2	0	0	0	0	0	0	0
1924	8	5	2	0	0	0	0	0	0
1925	4	3	1	0	0	0	0	0	0
1926	4	1	0	0	0	0	0	0	0
1927	5	1	0	0	0	0	0	0	0
1928	3	0	2	0	0	0	0	0	0
1929	2	4	1	0	0	0	0	0	0
1930	2	0	1	0	0	0	0	0	0
1931	5	6	3	0	0	0	0	0	0
1932	5	2	1	0	0	0	0	0	0
1933	4	3	1	0	0	0	0	0	0
1934	2	2	2	0	0	0	0	0	0
1935	4	3	2	0	0	0	0	0	0
1936	1	1	1	0	0	0	0	0	0
1937	2	2	1	0	0	0	0	0	0
1938	2	2	2	0	0	0	0	0	0
1939	4	0	1	0	0	0	0	0	0
1940	5	3	1	0	0	0	0	0	0
1941	4	1	0	0	0	0	0	0	0
1942	2	1	4	0	0	0	0	0	0
1943	2	1	2	0	0	0	0	0	0
1944	1	1	2	0	0	0	0	0	0
1945	3	2	0	0	0	0	0	0	0
1946	4	2	0	0	0	0	0	0	0
1947	1	3	1	0	0	0	0	0	0
1948	3	3	0	0	0	0	0	0	0
1949	2	4	1	0	0	0	0	0	0
1950	2	1	2	0	0	0	0	0	0
1951	2	1	1	0	0	0	0	0	0
1952	4	4	1	0	0	0	0	0	0
1953	4	1	1	0	0	0	0	0	0
1954	1	1	1	0	0	0	0	0	0
1955	4	2	1	0	0	0	0	0	0
1956	4	1	1	0	0	0	0	0	0
1957	2	1	0	0	0	0	0	0	0
1958	3	4	1	0	0	0	0	0	0
1959	3	1	2	0	0	0	0	0	0
1960	4	1	1	0	0	0	0	0	0
1961	5	2	0	0	0	0	0	0	0
1962	1	1	0	0	0	0	0	0	0
1963	3	3	0	0	0	0	0	0	0
1964	2	3	1	0	0	0	0	0	0
1965	4	4	0	0	0	0	0	0	0
1966	2	3	2	0	0	0	0	0	0
1967	10	1	2	0	0	0	0	0	0
1968	5	3	1	0	0	0	0	0	0
1969	4	3	2	0	0	0	0	0	0
1970	3	0	1	0	0	0	0	0	0
1971	2	4	1	0	0	0	0	0	0
1972	2	2	0	0	0	0	0	0	0
1973	5	3	0	0	0	0	0	0	0
1974	3	1	2	0	0	0	0	0	0
1975	4	2	1	0	0	0	0	0	0
1976	1	3	0	0	0	0	0	0	0
1977	4	1	0	0	0	0	0	0	0
1978	2	3	0	0	0	0	0	0	0
1979	5	2	2	0	0	0	0	0	0
1980	1	4	3	0	0	0	0	0	0
1981	5	3	0	0	0	0	0	0	0
1982	2	4	1	0	0	0	0	0	0
1983	6	5	1	0	0	0	0	0	0
1984	4	1	0	0	0	0	0	0	0
1985	3	2	1	0	0	0	0	0	0
1986	4	1	1	0	0	0	0	0	0
1987	5	3	0	0	0	0	0	0	0
1988	5	4	0	0	0	0	0	0	0
1989	1	2	1	0	0	0	0	0	0
1990	2	3	1	0	0	0	0	0	0
1991	3	4	2	0	0	0	0	0	0
1992	0	2	0	0	0	0	0	0	0
1993	2	2	0	0	0	0	0	0	0
1994	3	2	1	0	0	0	0	0	0
1995	2	1	2	0	0	0	0	0	0
1996	2	7	3	0	0	0	0	0	0
1997	3	1	1	0	0	0	0	0	0
1998	1	2	1	0	0	0	0	0	0
[truncated: 1,100 more rows]
